# Supplementary material for: Improving Implementation of eMental Health for Mood Disorders in Routine Practice: Systematic Review of Barriers and Facilitating Factors
Source: JMIR Ment Health. 2018 Mar 16;5(1):e20. doi: 10.2196/mental.9769 (PMC5878369; doi:10.2196/mental.9769)
Supplement: Multimedia Appendix 2 [file mental_v5i1e20_app2.xlsx]

## Sheet: References and META
Reference			Study				Clinical intervention and setting						RE-AIM				Implementation related intervention		Sample								Outcomes and methods
Full	Year	Short	Aim	Design	Method type	Methods	Type	Therapeutic principles	Target disease	Technology	Guidance	Country	R	A	I	M	Type	Description	Sample type	Inclusion criteria	Exclusion criteria	Recruitment strategy	Participants (setting/context)	Sample size (N)	Completers (n)	Representativeness of sample	Outcomes	Instruments / measurements	Results
Adler, G., Pritchett, L. R., Kauth, M. R., & Nadorff, D. (2014). A Pilot Project to Improve Access to Telepsychotherapy at Rural Clinics. Telemedicine and E-Health, 20(1), 83–85. doi:10.1089/tmj.2013.0085	2014	Adler, et al. 2014	To improve access to telepsychotherapy at community clinics and identify facilitators and barriers to its implementation.	Experimental	Mixed	Pre/Post investigator-designed quantitive survey of a Web-based telementalehealth training and a 1-h live video presentation. Post measurement took place 10 months after implementation intervention was delivered.	04. Treatment	Not specified	Not specified	03. Videoconferencing	99. Not applicable	USA		1	1		Discrete	Web-based TMH training and a 1-h live video presentation given by an experienced telepsychotherapist. Monthly commuication with therapists and bi-monthly clinical leaders about progress.	02. Professionals	Willingness to participate and potential for success as perceived by the organisational leadership.	Not reported	Not reported	Therapists (psychologists (58%), social workers (25%), other backgrounds (counselor, vocational specialist)(17%).	12	10	Not reported; adopters/non-adopters is distinguished within the study	1) Therapist knowledge, confidence and motivation regarding the use of telepsychotherapy 2) Barriers and facilitators	2 investigator-designed questionnaires: pretraining questionnaire (28 items) focused on knowledge, confidence, and motivation to provide telepsyhcotherapy as well as attitudes. 10 questions collected demographic information. Second (35 items) asked experience (17 items) for those who provided telepsuchotherapy. Next are 18 items about implementation and their knowledge, confidence, and motivation…	Only two clinicians provided telepsychotherapy. The very act of simply providing telepsychotherapy coincided with a rise in reported knowledge, confidence, and motivation. 1) Adopters were more motivated than non-adopters to begin TMH; Training increased knowledge for both adopters and nonadopters; Similarly, those with hands-on experience conducting telepsychotherapy reported ‘‘excellent’’ confi…
Austen, S., & McGrath, M. (2006). Telemental health technology in deaf and general mental-health services: access and use. Am Ann Deaf, 151(3), 311–317.	2006b	Austen, et al. 2006b	To investigate acces to TMH, and whether staff confidence, experience or demographics affect TMH use	Observational	Mixed	Quantitive and qualitative survey	04. Treatment	Not specified	Common mental health disorders	03. Videoconferencing	99. Not applicable	UK		1			NA: perceptions, attitudes	evaluation of experience with and subjective level of confidence regarding TMH use.	06. Professionals and organisations	Not reported	Not reported	Through three national centers for deaf people with general mental health prolems and two forensic services for deaf people. Each service was asked to distribute equal nombers of questionnaires to its staff and to staff of an equivalent general service within the MH trust. After sending the questionnaire initially 106 questionnaires returned, with only 8 who were deaf or deafened. Questionnaires …	78 deaf mental health care workers, 56 general mental health care workers: 33 nurses, 30 psychologists, 16 non-clinical, 12 social workers, 11 psychiatrists, 9 occupational therapists, 9 other therapists, 7 communication therapists, 5 managers and 2 unknown. -> 93 hearing, 29 deaf, 2 deafened, 6 other, 4 unknown.	134	N.A.	Not reported; deaf and hearing people are distinguished within the study	Access, subjective confidence, and usage of videoconferencing and videophone.	1 questionnaire; subjective confidence in use of VC was measured on a 10 point likert scale. Participants wer asked to report how confident they felt in both professional and personal experience with the technology	Access: neither staff in deaf mental health (DMH) services nor those in general mental health (GMH) services appeared to have adequate access to telemental health (TMH). Confidence 1: staff in DMH were not more experienced or confident in using TMH than staff in GMH. Confidence 2: deaf staff were not more experienced in videophone use than hearing staff Confidence 3: deaf staff were more confiden…
Avey, J. P., & Hobbs, R. L. (2013). Dial in: Fostering the use of telebehavioral health services in frontier Alaska. Psychol Serv, 10(3), 289–297. doi:10.1037/a0028231	2013	Avey, et al. 2013	To explore site implementation process to identify factors that fostered initial or renewed interest, continued extensive use, and adaptations to barriers in implementing Telebehavioural health services	Observational	Qualitative	Key-informant interviews	99. Not specified	Not specified	Not specified	03. Videoconferencing	99. Not applicable	Alaska			1		NA: process evaluation		06. Professionals and organisations	Not reported	Not reported	Stratified sampling of participants across eight distal sites. Overall response rate: 75% (24 contacted, 18 participated, 4 non-respons, 2 declined participation).	18 key-informants, 5 direct staff (psychiatrist, advanced nurse practitioner, master's level clinician, paraprofessional), 5 administrative staff (hospital CEO, clinic head, behavioral health department head), 4 on-site IT professionals (site level techs, part-time IT staff, on-call contractors), 4 off-site urban based IT professionals (system level analysts, system level trainers, telehealth ent…	18	18	representing the majority of individuals in organizations collaborating with the psychiatric hospital’s Telebehavioral Health Services	key factors that foster initial or renewed interest, continued extensive use and adaptions to barriers in implementing Telebehavioral Health services	semi-structured interview	Factors contributing to initial interest: increasing services to patients; reducing patient travel; reducing organizational costs; meeting a perceived patient preference for patients. Factors contributing to use (direct care and administrative staff): maintained interest; coordination, scheduling, and document sharing; adequate staffing; accessibility to equipment; perceived competency of clinici…
Beattie, A., Shaw, A., Kaur, S., & Kessler, D. (2009). Primary-care patients’ expectations and experiences of online cognitive behavioural therapy for depression: a qualitative study. Health Expect, 12(1), 45–59. doi:10.1111/j.1369-7625.2008.00531.x	2009	Beattie, et al. 2009	To explore expectations and experiences of online cognitive behavioural therapy (CBT) among primary-care patients with depression, focusing on how this mode of delivery impacts upon the therapeutic experience.	Observational	Qualitative	Qualitative study, using repeat semi-structured interviews with patients before and after therapy.	04. Treatment	CBT	Depressive disorder	01. Online / Web-based	99. Not applicable	UK	1				NA: expectations and experiences	experiences and expectations of depression patients towards online CBT were examined by using qualitative interviews	01. Patients	ICD-10 diagnosis of depression, at least moderate severity in the BDI, new episode of depression	not reported	patients with a GP diagnosis of depression were recruited from five general practices in the Bristol area; variety of locations (inner city and semi rural); participants were either recruited through a verbal introduction to the study by the GP within a consultation, followed by a letter and telephone call from the researcher to interested patients; OR through searches of electronic patient recor…	24 patients (7 male, 17 female; ages 24 - 66. 10 taking antidepressant (not taking 13, unclear 1))	24	20	participants were those who agreed to receive online CBT and may be more favourably disposed to this mode of delivery compared with other primary-care patients. As patient recruitment occurred via the GP or through patients responses to mailed invitations, sampling was reasonably pragmatic and opportunities for more purposeful sampling were limited. While we included participants of a wide age ra…	expectations and experiences of receiving online CBT	semi-structured interview pre and post therapy	2 Key themes: "developing a virtual relationship with a therapist"; -patients wonder if they can build a trusting relationship (might result in less commitment); -do therapist offer the right advice without personal contact?; -patients might disclose less; -patients might commit more (more willing to go deeper); -patients might feel more comfortable Experience: -patients felt more able to disclos…
Boggs, J. M., Beck, A., Felder, J. N., Dimidjian, S., Metcalf, C. A., & Segal, Z. V. (2014). Web-based intervention in mindfulness meditation for reducing residual depressive symptoms and relapse prophylaxis: a qualitative study. J Med Internet Res, 16(3), e87. doi:10.2196/jmir.3129	2014	Boggs, et al. 2014	To investigate participants' experiences with MMB	Observational	Qualitative	Qualitative content analysis of exit interviews with MMB participants	04. Treatment	mindfulness-based cognitive therapy	Depressive disorder	01. Online / Web-based	02a. Guided (technical)	CA	1				NA: expectations and experiences	participants experiences with MMB were examined via exit interviews	01. Patients	(1) English speaking, (2) access to the Internet, and (3) lifetime history of at least one major depressive episode, confirmed via Structured Clinical Diagnostic Interview (SCID) [23], and score of ≤12 on the PHQ-9 (Patient Health Questionnaire)	not reported	via an invitation letter, flyer posted in medical office, or referral from provider	over age 18; all were Kaiser Permanente Colorado members (11 male, 27 female; antidepressent use in the lat year 31). Exit interviews were conducted with 38 participants, 37 of whom completed all 8 MMB sessions.	38	38	non-completers are not represented (only 1) what might result in more positive outcomes; relatively homogenous sample in regard to race and ethnicity and it included a number of individuals with prior experiences and interest in mindfulness practices. This may limit the generalizability of the viewpoints expressed to more diverse populations. Interviews were collected shortly after program comple…	experience with MMB. key themes: evidence of concept comprehension; Participant Feedback on MBCT Web-Based Content; Participant Feedback on Web-Based MBCT Group Process (suggestions for improvement of program content, format, and delivery); Participant Feedback on Home Practice. experience of implementing; mindfulness skills in their daily lives	exit interview via telefone	evidence of concept comprehension: -participants noted the impacted of newly learned activities and tools on managing distressing thoughts and feelings; -participants reported positive impact of completing some form of daily mindfulness practice; -combination of mindfullness and CBT increased sense of control and confidence in preventing depressive symptoms; -CBT portion helped to observing, ques…
Buist, A., Coman, G., Silvas, A., & Burrows, G. (2000). An evaluation of the telepsychiatry programme in Victoria, Australia. J Telemed Telecare, 6(4), 216–221.	2000	Buist, et al. 2000	To assess the effectiveness of telepsychiatry in a specific setting and to identify service provision issues for both patients and providers	Observational	Mixed-methods	Combination of interviews, site visits, logbooks and one survey with managers and health professionals	06. General consultation	Not specified	Not specified	03. Videoconferencing	99. Not applicable	AU	1	1	1		NA: usage and program evaluation	evaluation of utilization of telepsychiatry services (through VC) and along side interviews to identify and discuss benefits and disadvantages	06. Professionals and organisations	All telepsychiatry sites in Victoria were studied (either by questionnaire, or by interview). Selection for vistits was based on geographical areas and service size and types.	Patients were excluded due to ethical reasons	all telepsychiatry sites were studied; either a staff questionnaire or site visit. Sites for visits were selected on the on the basis of differing geographical areas and differing sizes and types. Some non-psychiatrict service users and interered parties were also visited, to look at broader uses of technology.	99 staff (57 health professionals: nurses (36%), psychologists (27%), psychiatrists (25%) and other (12%), 13 managers) in 16 sites major regional centres, satellite centres in rural regions.	86	N.A.	not reported	utilization: service type, frequency, location, reason; benefits (effect on outcome) and disadvantages with respect to clinical, cultural, oranizational,and technical aspects	Survey and site visit (group) interviews	Utilization: 41% for direct patient consultation, 21% for case conference, 20% for supervision, 6% for education, and 6% for secondary consultation, 3% for MH review board and 3% for other purposes. VC equipment was used most by nurses (36%), psychologists (27%) and psychiatrists (25%). Rural locations conducted aprox 137 sessions per month. Specialty centres had 30 sessions per month. Benefit to…
Callahan, E. J., Hilty, D. M., & Nesbitt, T. S. (1998). Patient satisfaction with telemedicine consultation in primary care: comparison of ratings of medical and mental health applications. Telemed J, 4(4), 363–369.	1998	Callahan, et al. 1998	To assess the viability of telemedicine as a vehicle for offering mental health consultations to primary-care patients	Observational	Quantitative	evaluation form: Comparison of satisfaction ratings from mental health encounters (patients) with a convenience sample of non-mental health encounters (patients)	06. General consultation	Not specified	Not specified	03. Videoconferencing	99. Not applicable	USA	1				NA: perceptions, attitudes	participants satisfaction with telemedicine was examined using evaluation forms	01. Patients	not reported	age <18 or >65, diagnosis of schizophrenia, bipolar disorder, major depression with psychotic features, developmental disability, suicidal or homicidal ideation	primary care physicians referred patients for telemedicine consultation	34 patients with mental health condition (major depression 11, dysthymia 1, adjustment disorder 16, bipolar disorder 1, PTSD 1, panic disorder 2, agoraphobia 4, alcohol or substance abuse 2, psychological disorder secondary to physical disease 7); 59 patients from other speciality clinics	93	N.A.	small number of cases, some serious mental health pathologies were excluded, only privately insured participants	self-reported ability to speak freely; probability of further use of telemedicine; percieved experience of telemedicine personnel, relative preference for a telemedicine visit compared to a face-to-face visit	evaluation form	Ability to talk freely: MH 4.6 (out of 5), non-MH 4.7; probability of future use: MH 4.6, non-MH 4.7; rating of personnel: MH 4.6, non-MH 4.7; telemedicine VS face-to-face: 57% of MH patients and 66 % of non-MH participants rated telemedicine better than face-to-face. no difference in satisfaction ratings from mental health encounters (patients) with a convenience sample of non-mental health enco…
Carper, M. M., McHugh, R. K., & Barlow, D. H. (2011). The dissemination of computer-based psychological treatment: a preliminary analysis of patient and clinician perceptions. Adm Policy Ment Health, 40(2), 87–95. Retrieved from http://www.embase.com/search/results?subaction=viewrecord{&}from=export{&}id=L563006988	2011	Carper, et al. 2011	1) to evaluate patient and clinician perceptions of computer-based psychological treatments (CBPT); 2) to examie wether individual difference variables are associated with preceptions of CBPT; 3) to determine relative patient preferences for various types of CBPT	Observational	Mixed-methods	Exploratory survey using the Perceptions of Computerized Therapy Questionnaire (PCTQ), and the Attitudes Toward Seeking Professional Psychological Help Scale Shortened Form (ATSPPG-SF). Both are validated self-report questionnaires. Information regarding distance from MH service, length of time using internet, and comfort using internet were collected.	04. Treatment	Not specified	Common mental health disorders (anxiety and depression)	01. Online / Web-based	02c. Guided (unspecified)	USA	1	1			NA: perceptions, attitudes	perceptions and attitudes toward seeking professional psychological help via internet were examined using validated scales	05. Patients and professionals	Patients: 18 years, clinical level diagnosis unipolar depressive or anxiety disorder. Clinicans: should deliver EST for mood and/or anxiety on a regular basis (>50% of clients), and working in one of two local-area outpatient treatment facilitities	Patients were excluded if they had received CBPT before.	Potential clients were identified from a review of intake assessments, and eligible patients were contacted by phone or responded to posted advertisements. Participants in the clinician group were contacted via email and provided a link to the web-based questionnaire battery.	Participants in the patient group were 55 adults (35 female, 19 male, 1 transgendered) aged 18–64 years (M = 30.7, SD = 11.5). Ninety-one percent of participants were Caucasian and 9.1% identified themselves as of Spanish origin, Hispanic, or Latino/a. Participants were highly educated, with 29% having completed some college, 40% with a college degree, and 27% with a graduate degree; one particip…	Patients: n=55 Clinicans: n=26	Patients: n=55 Clinicans: n=26	Highly educated sample might not be representative for general public. samples were homogeneous relative to socio-demographic variables. proportion of women in this study is higher	Outcomes are not explicitly described as such.	PCTQ-C self-report questionnaires designed to assess patient and clinician perceptions of CBPT in accordance with Diffusion of Innovations theory (Rogers 2003). The PCTQ was loosely adapted from Moore and Benbasat’s (1991) Perceived Characteristics of Innovating scale (PCI), a measure designed to assess individuals’ perceptions of an information technology innovation (based on Diffusion of Innova…	PCTQ-C reflected neutral perceptions on average: Mean scores on the PCTQ-C are as follows: relative advantage =-0.01 (SD = 0.64); compatibility = 0.13 (SD = 1.19); complexity =-0.13 (SD = 0.98); observability =-0.87 (SD = 1.68); and total score =-0.05 (SD = 0.79) - Future use intentions also were approximately neutral (M = 0.13, SD = 1.41) - Only perceptions of observability, t(25) =-2.64, P B 0.…
Casey, L. M., Joy, A., & Clough, B. A. (2013). The impact of information on attitudes toward e-mental health services. Cyberpsychol Behav Soc Netw, 16(8), 593–598. doi:10.1089/cyber.2012.0515	2013	Casey, et al. 2013	To investigate the relationship between knowledge of e-mental health services and attitudes toward e-mental health services. The attitudes examined were the perceived helpfulness of e-mental health services and the likelihood of using the services.	Experimental	Quantitative	RCT comparing attitudes towards provision of e-mental health information by means of film; provision of e-mental health information by text; and provision of no e-mental health information.	04. Treatment	Not specified	Common mental health disorders	01. Online / Web-based	02b. Guided (therapist)	AUS	1				NA: perceptions, attitudes	examination of attitudes towards eMH in the general population using a experimental design	08. Other (incl general population)	at least 17 years of age, not required to be in need of or seeking mental health services at the time of data collection	incomplete data	164 were recruited via e-mail and social networking sites, and 74 were recruited from a first year student research participation pool	217 participants (48 male, 169 female), age between 17 and 60	238	217	imbalance male/female, more woman did participate, may not be representative of those belonging to populations with more limited accessibility to online services	Perceived helpfulness of services, likelihood of future use, mental ehealth information	7-point Likert scale (based on Klein and Cook's study)	Perceived helpfulness: -main effect of type of e-mental health service was significant -online program without therapist assistance was perceived by participants as being significantly less helpful than the information Web site ( p < 0.001), online counseling service ( p < 0.001), and online program with therapist assistance ( p < 0.001) Likelihood of future use: -main effect of type of e-mental …
Casey, L. M., Wright, M.-A., & Clough, B. A. (2014). Comparison of perceived barriers and treatment preferences associated with internet-based and face-to-face psychological treatment of depression. International Journal of Cyber Behavior, Psychology and Learning, 4(4), 16–22. doi:10.4018/ijcbpl.2014100102	2014	Casey, et al. 2014	To investigate whether potential consumers of a psychological treatment program for depression in the workplace would perceive fewer barriers to care for an internet-based or face-to-face treatment modality.	Observational	Quantitative	within-subjects survey	04. Treatment	not specified	Depressive disorder	01. Online / Web-based	98. Not specified	AUS	1				NA: perceptions, attitudes	examination of perceived barriers to treatment and the perceived likelihood of seeking treatment; face-to-face vs internet-based treatment	01. Patients	general population; not required to be depressed	not reported	snowballing technique (Goodman, 1961) was used to recruit participants using both email and social media. Participants were advised that the study was examining attitudes to treatment of depression, and they were not required to be depressed in order to participate	53 participants (35 females, 18 males), employed, age between 18 and 60	53	53	targeted toward employed people, targeted toward a population in which e-mental health would have particular appeal	perceived bariers to treatment for workplace depression; perceived likelihood of seeking treatment	General Help Seeking Questionnaire (GHSQ); Perceived Barriers to Psychological Treatment Questionnaire (PBPT)	perceived bariers to treatment for workplace depression: -Participants perceived significantly fewer barriers for internet-based treatment than for face-to-face treatment -e.g. with regard to time constraints and participation restrictions perceived likelihood of seeking treatment: -significantly more likely to seek face-to-face psychological treatment than internet-based treatment
De Las Cuevas, C., Artiles, J., De La Fuente, J., & Serrano, P. (2003). Telepsychiatry in the Canary Islands: user acceptance and satisfaction. J Telemed Telecare, 9(4), 221–224. doi:10.1258/135763303322225553	2003	De Las Cuevas, et al. 2003	To examine the utilisation of patient and service provider and their satisfaction with a telepsychiatry service in the Canary Islands	Observational	Mixed-methods	Systematic data anlyses including referral forms, consultant's logs, and patient satisfaction questionnaire, and interview	06. General consultation	Not specified	Common mental health disorders	03. Videoconferencing	99. Not applicable	SP	1	1			NA: usage and program evaluation	Utilisation during first year of operation and patients' and professionals' acceptance of and satisfaction with.	05. Patients and professionals	Patients referred by GPs	Not reported	Not reported	Patients: 25 men and 15 women. Their mean age was 44.2 years (range 10-73). Clinical and sociodemographic profiles of patients dealt with by telepsychiatry were siminalar to patients dealth with face to face.	Patients: n=40, 1 psychiatric consultant, 4 GPs	N.A.	Stated that the patients sample is representative for f2f sample, but cannot be checked in the article. It should be noted that patients are self-selected in that they were opted to choose for the service or for waiting for f2f. Only one consultant.	Acceptance and satisfaction	investigator designed questionnaire referral form, consultants log and letters	Patients expressed a high degree of satisfaction with the technical aspects and with their personal experience of the teleconsultation. - A third of the patients experienced some initial inconvenience, but this disappeared after a few times; 90% of the patients considered that they reveived the follow-up care they required
DeAndrea, D. C. (2015). Testing the proclaimed affordances of online support groups in a nationally representative sample of adults seeking mental health assistance. J Health Commun, 20(2), 147–156. doi:10.1080/10810730.2014.914606	2015	DeAndrea 2015	To investigate why people turn to the Internet for social support	Observational	Mixed-methods	Annual cross-sectional survey, originating from the National Survey on Drug Use and Health	04. Treatment	Not specified	Not specified	01. Online / Web-based	98. Not specified	USA	1				NA: perceptions, attitudes	reasons why patients turn to internet interventions has been examined	01. Patients	U.S. residents 12 years of age and older are included by National Survey on Drug Use and Health, participants 18 years and older are used for this study	not reported	Not reported	Accordingly, the total effective sample size for the present investigation is 115,223 adults (pooled from 2008 to 2010). The analyses focus on two subpopulations of these adults: those who sought online support or traditional treatment (n=15,805) and those who sought online support or in-person support (n=1519), (5148 male, 11456 female)	115223	analysis focus on traditional/online support seekers (n=15.805) and in-person/online support seekers (n=1519)	nationally representative sample	Type of mental health treatment sought: whether respondents used traditional MH support or internet-based MH support; whether patients used in-person support group or online support. Failure to Receive Needed Treatment or Support. Explanations for Not Seeking Needed Mental Health Treatment (barriers)	National Survey on Drug Use and Health (cross-sectional survey)	traditional treatment VS online support: -significant association between the number of social stigma concerns reported and the type of treatment sought; -significant association was also found between the number of logistical barrier concerns reported and the type of treatment sought; -younger adults, adults with a higher family income, and adults with a higher level of education had increased o…
Ebert, D. D. D., Berking, M., Cuijpers, P., Lehr, D., Portner, M., Baumeister, H., … Baumeister, H. (2015). Increasing the acceptance of internet-based mental health interventions in primary care patients with depressive symptoms. A randomized controlled trial. Journal of Affective Disorders, 176, 9–17. doi:10.1016/j.jad.2015.01.056	2015	Ebert, et al. 2015	1) to evaluate the acceptance of IBIs for mental health problems in primary care patients with depressive symptoms, 2) to examine the effects of a brief AFI that provides information on patients' acceptance of IBIs and their perceptions of the barriers to acceptance.	Observational	Quantitative	RCT	04. Treatment	Not specified	Depressive disorder	01. Online / Web-based	98. Not specified	DE	1				Discrete	brief acceptance facilitating intervention (AFI) on the basis of an informational video on patients' acceptance of internet-based interventions	01. Patients	To be eligible for the study, participants were required to (a) be waiting for a scheduled treatment appointment in a waiting room of one of the participating general practices, (b) be at least 18 years old, (c) fulfill criteria for at least subthreshold symptoms of depression according to DSM-IV criteria for Minor Depression as indicated by at least two criteria of the Major Depression symptoms …	not reported	recruited in germany by two independent research assistants in two different medical practices, all patient in the waiting room where invided to participate in the study. Patients who signed the consent form were first assessed with the PHQ-9. Participants meeting all study criteria were randomly allocated to either the IG or the CG using a computer-generated randomization list. Patients in the I…	The sample consisted of 128 primary care patients with an average age of 37.4 years (SD¼17.3), half of the patients were female (50%). The majority of the participants fulfilled the criteria for Minor Depression (72.7%) compared to 27.3% meeting criteria for Major Depression. Mean baseline depression severity on the PHQ-9 was 11.43 (SD¼3.31, Range5–23) indicating a moderate depression severity. N…	128	128	Participants of the sample were younger than the average age of primary care patients and the ratio men/woman was 1:1, which was also unexpected, as prevalence rates for depression are usually higher for woman than for man and this is also the case for primary care patients in Germany. The present sample consisted of primary care patients with depressive symptoms who sought help from their genera…	primary outcome: acceptance of IBI secondary outcome: performance expectancy, effort expectancy, social influence, facilitating conditions, internet usage, internet axiety, knowledge about internet intervention, attitudes toward psychological intervention, concerns regarding data security	5-point scale based on the unified Theory of Acceptance and Use of Technology; Attitudes Towards Seeking Professional Psychological Help Scale (ATSPH-S); PHQ-9	differences in acceptance between intervention and control group: Intervention group 37.5 % low, 43.8% moderate, 18.8 % high control group 40.6% low, 53.1% moderate, 6.3% high -acceptance significantly higher in intervention group intervention group significantly higher scores on: performance expectancy, effort expectancy, concerns regarding data security, knowledge about internet interventions, …
Fortney, J. C., Pyne, J. M., Mouden, S. B., Mittal, D., Hudson, T. J., Schroeder, G. W., … Rost, K. M. (2013). Practice-based versus telemedicine-based collaborative care for depression in rural federally qualified health centers: a pragmatic randomized comparative effectiveness trial. Am J Psychiatry, 170(4), 414–425. doi:10.1176/appi.ajp.2012.12050696	2013	Fortney, et al. 2013	to compare the process outcomes and clinical outcomes of patients randomly assigned to telemedicine-based collaborative care or practice-based collaborative care in small, remote primary care clinics that lacked on-site mental health specialists. Outcomes included fidelity to treatment protocol, quality of care, and symptom reduction	Experimental	Mixed	multisite randomized pragmatic comparative effectiveness trial	04. Treatment	Not specified	Depressive disorder	03. Videoconferencing	99. Not applicable	USA			1		NA: usage and program evaluation	comparison between practice-based collaborative care and telemedicine-collaborative care	01. Patients	Fifteen percent of patients (n=2,863) screened positive (PHQ9 ≥10); FQHC staff obtained informed consent from 62% of potentially eligible patients (n=829); and 55% (n=364) were found to be eligible and completed the baseline telephone interview	We excluded patients that PC providers would not be comfortable treating. These exclusion criteria included pregnancy, schizophrenia, acute suicide ideation, substance dependence, bipolar disorder, recent bereavement and already receiving specialty mental health treatment. We also excluded patients who were unable to participate in research. These exclusion criteria included cognitive impairment,…	We approached six FQHCs, and five (83.3%) agreed to participate. Participating FQHCs employed between 1.3 and 9.7 PC physician FTEs, served between 5,362 and 13,050 unique PC patients, and operated one to six clinics across multiple locations. None of the participating clinic locations had an on-site MH specialist.	1. Two thirds (64.5%) were unemployed, 69.7% had annual household incomes <$20,000, 0.8% were uninsured, and 68.1% lived in a rural area. At baseline, 83.2% met diagnostic criteria for major depressive disorder, and the mean SCL-20 score was 1.9, indicating moderately severe depression. The mean number of chronic physical health disorders was 4.6 (sd=2.6), and psychiatric comorbidity was common. …	364	N.A.	study participants were recruited from small remote PC clinics associated with the largest publically-funded healthcare system in the country. The sample was predominantly rural, unemployed, and ininsured. Patients had numerous comorbidities and were treatment resistant.	care manager fidelity, stepped care fidelity, treatment process outcomes, clinical outcomes	number of DCM encounters with documented PHQ9 scores, management activities, antidepressant adherence assessments, and side-effect assessments and counseling adherence assessments; patient self-report, Hopkins Symptom Checklist	Significant group main effects were observed for both response (odds ratio=7.74, 95% CI=3.94-15.20) and remission (odds ratio=12.69, 95% CI=4.81-33.46); a significant overall group-by-time interaction effect was observed for depression severity on the Hopkins Symptom Checklist, with greater reductions in severity over time for patients in the telemedicine-based group; Improvements in outcomes app…
Gibson, K. L., Coulson, H., Miles, R., Kakekakekung, C., Daniels, E., & O’Donnell, S. (2011). Conversations on telemental health: listening to remote and rural First Nations communities. Rural Remote Health, 11(2), 1656.	2011a	Gibson, et al. 2011a	To understand the attitudes towards telemental health among members of remote and rural communities	Observational	Qualitative	Following participatory research design, community members were interviewed	99. Not specified	Not specified	Not specified	03. Videoconferencing	99. Not applicable	CA	1				NA: perceptions, attitudes	exploring attitudes toward the use of telemental health as an approach by interviewing First Nations community memebers	08. Other (incl general population)	over 18 years of age, living in a First Nation community with access to telemental health, voluntary participation	not reported	invitational letters to the Chiefs of 33 First Nations in the Sioux Lookout Zone in Northwestern Ontario, To recruit interview participants: circulating posters prior to our visit; visiting community centers; advertising the study at a parallel outreach event; placing an advertisement on the community television channel. the 'snowball approach': recommandation of participants to their family/frie…	59 remote/rural communicaty members, 56% female, 44% male. Variety of roles and positions: health workers, teachers, family members and caregivers, elders, leaders, etc.	59	59	limited number of participants, non-random and non-representative sample	perspectives on and attitudes towards telemental health	structured in-person and telephone interview	reported advantages: -potentially very useful in communities -greater access and continuity to mental health services -reduction in travel time and costs -Client comfort/facilitation of disclosure (feel more comfortable, talk more openly) reported disadvantages: -appropriateness of using videoconferencing (mental health work and healing is something that needs to be done f2f) -privacy, security, …
Gibson, K., O’Donnell, S., Coulson, H., & Kakepetum-Schultz, T. (2011). Mental health professionals’ perspectives of telemental health with remote and rural First Nations communities. J Telemed Telecare, 17(5), 263–267. doi:10.1258/jtt.2011.101011	2011b	Gibson, et al. 2011b	(1) How frequently is telemental health being used by mental health professionals who work with remote and rural First Nations clients? (2) What are mental health professionals’ perceptions of usefulness and ease of use of telemental health, and what are these factors related to? (3) What do mental health professionals identify as the advantages and disadvantages to using telemental health with r…	Observational	Mixed	online survey and structured interviews.	99. Not specified	Not specified	Not specified	03. Videoconferencing	99. Not applicable	CA		1			NA: perceptions, attitudes	Perceptions study	02. Professionals	Online survey: MH workers (clinicians and non-clinicians) working with remote and rural First Nations. Interviews were done with clinicians only	Not reported	poster advertisements distributed widely by partner organizations and by provincial colleges of psychologists and social workers who advertised the study to their members.	Only symptom severity;	164	Survey: 63 interv: 5	response ratewas unknown: this makes it difficult to establish how representative our sample was of the larger population (mental health professionals who work	Use, perceived usefulness, perceived eas of use, advantages, challenges	Investigator-designed 38 items survey; structured interview	Use (n=59): n=16 were trained; 51% never used VC; 19% once every few months; 10% few times a month; 7% once every week; 3% several times a week Usefulness (n=51): 50% find is useful (5 point scale, M=3.3); 9% found it not useful at all; interview revealed that all found it very useful (n=4) to ineviteable (n=1) ease of use (n=52): 28% found it easy to very easy (5 point scale, M=3.1); 15% found i…
Graham, C., Franses, A., Kenwright, M., & Marks, I. (2000). Psychotherapy by computer: A postal survey of responders to a teletext article. Psychiatric Bulletin, 24(9), 331–332. Retrieved from http://www.embase.com/search/results?subaction=viewrecord&from=export&id=L30710598	2000	Graham, et al. 2000	to assess potential user preferences for the delivery of self-help psychotherapy for obsessive-compulsive disorder (OCD) and phobic anxiety disorders.	Observational	Mixed-methods	postal survey of enquirers responding to a teletext article on self-help psychotherapies	04. Treatment	not specified	Common mental health disorders (anxiety and depression)	01. Online / Web-based	01. Unguided	UK	1				NA: perceptions, attitudes	assessment of how potential service users would want to access self-help psychotherapy, using a survey	08. Other (incl general population)	voluntary disclosure of address	not reported	survey questionnaire were sent out to 326 enquirers who disclosed their address. article placed on the BBC teletext community pages to advertise the Maudsley Hospital's computer aided self-help services	113 respondents; no age, sexs or other demographics	326	113	the fact that in the initial teletext article computerised self-help services were outlined means that the study's findings may be skewed towards computer-literate respondents	use of self-help therapy after a GP referral; which type of access is preferred, how much participants are willing to pay for a therapy session	survey questionnaire	27% of respondants did not want to go via GP to receive treatment ("bothersome"); 34% want access to self-help therapy via internet, 56% via telefone IVR system, 43% via CD-ROM on their home computer, 23% via computer at GPs surgery, 22% via computer at local commuity MH centre, 16% via computer in leisure centre (cafe or pharmacy), 62% via book; other methods requested: support from human therap…
Greenwood, J., Chamberlain, C., & Parker, G. (2004). Evaluation of a rural telepsychiatry service. Australas Psychiatry, 12(3), 268–272. doi:10.1111/j.1039-8562.2004.02097.x	2004	Greenwood, et al. 2004	To evaluate a rural telepsychiatry clinical service, comprising a face-to-face interview with a psychiatrist followed by a telepsychiatry interview with a Sydney-based psychiatrist, to measures preference between telepsychiatry and face-to-face consultation and examines multiple dimensions of patient satisfaction	Observational	Mixed-methods	retrospective evaluation to determine the acceptance of the teleconferenced psychiatry and face-to-face psychiatry, as well as the overall patient response.	06. General consultation	Not specified	Common mental health disorders (anxiety and depression)	03. Videoconferencing	99. Not applicable	AUS	1				NA: perceptions, attitudes	retrospective evaluation of patients opinions who experienced telepsychiatry	01. Patients	no experience with telepsychiatry component, older than 16 years	Not reported	Patients were selected by referral from GPs, psychiatrists and community mental health centres: A self-completion questionnaire was posted to the prospective patient and a referral questionnaire to the referring agent; research assistants conducted individual interviews by telephone to achieve a maximal response rate	average age 40 years (21-71 years), female 50%, 80% mood disorders, 20% anxiety disorders	31	20	not reported, but small sample size, two third of patients from Wagga Wagga	retrospective satisfaction with telepsychiatric service, experience	semi structured interview; self-completion questionnaire	Differences between face-to-face and telepsychiatry were noted for: difficulty discussing problems (35% in telepsychiatry, 20% in face-to-face); not finding the consultation informative (40% in telepsychiatry, 20% in face-to-face); and not feeling comfortable in front of the camera (30%). 95% of the participants were satisfied with the consultation process as a whole 80% agreed that they would be…
Hadjistavropoulos, H. D., Thompson, M. J., Klein, B., & Austin, D. W. (2012). Dissemination of therapist-assisted internet cognitive behaviour therapy: development and open pilot study of a workshop. Cogn Behav Ther, 41(3), 230–240. doi:10.1080/16506073.2011.645550	2012	Hadjistavropoulos, et al. 2012	To evaluate the effect of an iCBT workshop in terms of changes in knowledge about, attitudes towards, and confidence in therapist-assisted ICBT.	Experimental	Mixed	Pre-post survey	04. Treatment	CBT	Common mental health disorders (depression, anxiety, panic)	01. Online / Web-based	02c. Guided (unspecified)	CA		1			Discrete	A workshop (for undergraduate psychology students) that aimed to provide both research evidence and practical information related to the delivery of therapist-assisted ICBT. The workshop also incorporated an experiential component with students working on and discussing responses to client e-mails.	02. Professionals	(1) completed courses in psychopathology, psychological assessment, cognitive behaviour therapy, and ethics; and (2) 600 or more hours of supervised clinical experience.	Not reported	e-mail describing the workshop was sent to eligible graduate students.	Students from an accredited clinical psychology program	20	19	Participants were self-selected; pre-workshop data revealed that students held broadly positive views about ICBT prior to the workshop. The students had existing course work and clinical experience in CBT. Specific group	Knowledge of iCBT (research and practice); Attitudes (utility and proffessional practice); confidence in delivery; workshop evaluation	Investigator-designed 60+ items survey	The Knowledge of Therapist-Assisted ICBT Research score improved from 40% to over 83% (t(19)=-7.72, p= .0001) similarly, the Knowledge of Therapist-Assisted ICBT Practice improved from 45% to over 80% (t(19)=-7.34, p=.0001) Attitudes towards the Utility: t(19)= -3.88, p=.001, and towards Professional Practice: t(19)=-2.68, p=.02. Confidence: t(19)= -2.67, p=.02. Workshop evaluation (1-4 ratings):…
Hailey, D., Ohinmaa, A., Roine, R., & Bulger, T. (2007). Uptake of telemental health services in Alberta: A success, but not in all regions. J Telemed Telecare, 13(Suppl 3), 42–44. doi:10.1258/135763307783247329	2007	Hailey, et al. 2007	To review the use of videoconferencing based telemental health in Alberta.	Observational	Mixed	Using administrative data, numbers and types of TMH consultations in the province's health regions were compared with earlier published data for Alberta, and with data for Finland and other Canadian provinces.	99. Not specified	Not specified	Not specified	03. Videoconferencing	99. Not applicable	CA				1	NA: usage and program evaluation	N.A.	08. Other (incl general population)	Not reported	Not reported	Not reported	Community mental health clinics in / health regions in Alberta.	9	N.A.		Number and types of TMH consultations.	Provincial scheduling system that includes administrative data on the use of videoconferencing in TMH.	TMH using videoconferecning in Alberta is established as a useful technique for rural health regions, though with variable coverage, but remains a niche technique when all MH services are considered.
Handley, T. E., Kay-Lambkin, F. J., Inder, K. J., Attia, J. R., Lewin, T. J., & Kelly, B. J. (2014). Feasibility of internet-delivered mental health treatments for rural populations. Soc Psychiatry Psychiatr Epidemiol, 49(2), 275–282. doi:10.1007/s00127-013-0708-9	2014	Handley, et al. 2014	to explore the feasibility of internet-delivered interventions for mental health problems. It aims to investigate two key areas of feasibility: levels of internet access, and attitudes towards internet- delivered mental health treatments.	Observational	Mixed-methods	survey data from a large community-based rural sample	99. Not specified	not specified	Common mental health disorders	01. Online / Web-based	98. Not specified	AUS	1				NA: perceptions, attitudes	analysis of survey data to get information about participants levels of internet access, and attitudes towards internet delivered mental health treatments	01. Patients	Not reported	Not reported	use of data from participants who were part of the Australian Rural Mental Health Study (ARMHS)	general population in rural and remote New South Wales, region in Australia	1246	1246	Although younger age was positively associated with our outcome, our sample was older, with a mean age of 59 years. Therefore, our findings may underestimate the acceptability of internet delivered mental health interventions; notwithstanding, age was controlled for in the regression, such that sample bias is unlikely to be a major contributor to the reported outcomes. The survey item regarding a…	Attitudes towards internet delivered mental health treatments; availability of internet access	self-report questions	928 respondants reported access to internet in their homes; 11.8% used internet-based MH information or treatment in the past; 20.1% would consider using an internet-delivered mental health treatment in the future; 18.1% met feasibility criteria (acces to internet + consideration of using it) - There is considerable potential for internet-delivered treatments to increase service accessibility to …
Hilty, D. M., Nesbitt, T. S., Kuenneth, C. A., Cruz, G. M., & Hales, R. E. (2007). Rural versus suburban primary care needs, utilization, and satisfaction with telepsychiatric consultation. J Rural Health, 23(2), 163–165. doi:10.1111/j.1748-0361.2007.00084.x	2007	Hilty, et al. 2007	To investigate telemedicine ’ s impact on rural settings and satisfaction with the services	Observational	Quantitative	clinical data and satisfaction survey	06. General consultation	Not specified	Common mental health disorders	03. Videoconferencing	99. Not applicable	USA	1				NA: perceptions, attitudes	rural and suburban population has been compared in terms of use and satisfaction of telepsychiatry	05. Patients and professionals	Not reported	Not reported	referral by primary care provider	200 (105 rural and 95 suburban); receiving a first time telepsychiatric consultation	200	147	not reported	difference between rural and suburban populations satisfaction of telepsychiatry	1-page satisfaction survey (5-point Likert scale)	ability to talk freely 4.49 having their needs met 4.28 satisfaction statistically higher for rural than for suburban patients, 4.71 vs 4.13 quality of consultation was rated higher by rural than by suburban primary car providers, 4.83 vs 4.45 - Rural clinics appear to have different needs and use telepsychiatry consultation differently than do suburban clinics - Rural patients were more likely t…
Jameson, J. P., Farmer, M. S., Head, K. J., Fortney, J., & Teal, C. R. (2011). VA community mental health service providers’ utilization of and attitudes toward telemental health care: the gatekeeper's perspective. J Rural Health, 27(4), 425–432. doi:10.1111/j.1748-0361.2011.00364.x	2011	Jameson, et al. 2011	To investigate attitudes and barriers faced by community-based outpatient clinics (CBOC) providers in using telemental health	Observational	Qualitative	Explorative and using mixed-methods (qualitative group interviews and qualitative telephone survey)	99. Not specified	Not specified	Not specified	03. Videoconferencing	99. Not applicable	USA		1			NA: perceptions, attitudes	Mixed methods to provide a description of services as perceived by providers in community based mental health services.	02. Professionals	Group interview: willing and available CBOC mental health staff; telefphone survey: key-informants at each CBOC	Not reported	Group interviewees: Sites were contacted and informed of the study’s purpose via letter from the VISN 16 network director several weeks prior to the visit. Teleph survey: key informants were identified by lead MH administrators at the parent VA facility (ie, the medical center with administrative responsibilities for the CBOC)	social workers, psychologists, psychiatrists, addiction therapists, and, to a lesser extent, nurses and physician assistants wokring within Community-based out-patient clinics	Group interviews: 86 in 36 groups; telephone survey: 33	N.A.	The number of CBOCs involved indicate good representativeness. No information is given of the representativeness of the MH staff.	Emerging design focused on utilization of TMH; Survey: utilization and perspectives to use and effectiveness	Site-based MH provider semi-structured group interviews (with individual meetings afterwards) and telephone survey (14 items)	Interviews: actual use varies widely and TMH is used in a flexible manner. Among others, TMH is often used for pharmacotherapy. Majority of the 21 sites wish to expand the use of TMH for reasons (in order of importance): expand clinical services, and as a response to limited availability of MH staff onsite, and increas of continuing education or promote collaboration. Telephone survey: Most commo…
Jones, R. B., & Ashurst, E. J. (2013). Online anonymous discussion between service users and health professionals to ascertain stakeholder concerns in using e-health services in mental health. Health Informatics J, 19(4), 281–299. doi:10.1177/1460458212474908	2013	Jones, et al. 2013	To (1) educate mental health stakeholders and (2) identify their concerns over e-health services	Observational	Qualitative	Pre-defined topics informed grounded theory qualitative study of discussion transcripts	08. Collaboration	CBT	Common mental health disorders	05. Computer-based	98. Not specified	UK	1	1			Multifaceted	Three courses comprising: - live interactive webcast - discussion forum - final live interactive webcast	05. Patients and professionals	UK-based mental health providers (MHP) interested in learning more about eMH; Mental health service users (MHSU) who were confident users of the internet in their MH care	Not reported	Online recruitment that included information through website and information sheets.	Mental health providers (MHP) and mental health service users (MHSU)	MPH: 19 / MHSU: 12	N.A.	Not reported	Discusson schedules using topics relevant to MH: cCBT for depression; discussion forums; lifestyle change websites; webcast group therapy; videophone; email; computer-patient interviews; map of medicine; patient access to online records; barriers to greater use of internet in MH; groups who would benefit from Internet; implementation and requirements for supporting internet uses	Thematic analyses of the discussion transcripts from the 1-week courses in which participants discussed the topics (see outcomes) online.	cCBT: concerns of cCBT usage without professional support and guidance; not only cCBT but several types of (online) therapy should become available; there are no clear guidelines for whom cCBT might be beneficial; treatment should be aimed at mild-to-moderate severity; userfriendliyness; exclusion of those without internet. Discussion forums: might provide mutual support or add to feelings of lon…
May, C. R., Ellis, N. T., Atkinson, T., Gask, L., Mair, F., & Smith, C. (1999). Psychiatry by videophone: a trial service in north west England. Stud Health Technol Inform, 68, 207–210.	1999	May, et al. 1999	To evaluate a telepsychiatry service (interactive videolink) for anxiety and depression related disorders in GP care reffered to specialist care.	Observational	Qualitative	Explorative study of responses to videophone with both patients and service providers.	99. Not specified	Not specified	Common mental health disorders (anxiety and depression)	03. Videoconferencing	99. Not applicable	UK	1	1			NA: usage and program evaluation	Evaluation of a pilotted telepsychiatry service.	05. Patients and professionals	Not reported	Not reported	Not reported	Patients referred by their GP to specialist consultation. Videolink was set-up at GP offices. And clinicians?	Patients: n=16 professionals: unknown	Patients: n=10/15	Not reported	Satifscation, reponses to video link	Survey and semi-structured interviews which were analysed using a conventional model of qualitative analyses of natural language data	Patients reported to be satisfied with the service and that it iwas acceptable. Qualitative analyses revealed the following connotations: - due technical delay arising from low-speed connection, the psychiatrist was hampered in building a picture of how the patient verbalised feelings and problems - consultation style needs to be adapted to technology rather than to patient - low quality of pictu…
May, C., Gask, L., Atkinson, T., Ellis, N., Mair, F., & Esmail, A. (2001). Resisting and promoting new technologies in clinical practice: the case of telepsychiatry. Soc Sci Med, 52(12), 1889–1901.	2001	May, et al. 2001	To understand in what way technologies, spoken and unspoken, are defined and contested in everyday health care practice	Observational	Qualitative	ethnographic study of the introduction of a videophone or 'telemedicine' system intended to facilitate faster and more convenient referral of patients with anxiety and depression in primary care, to a community mental health team.	04. Treatment	Not specified	Common mental health disorders (anxiety and depression)	03. Videoconferencing	99. Not applicable	UK	1	1			NA: usage and program evaluation	interviews with professionals, technical experts and managers involved in the telepsychiatry service, some patients, observations of the system in play, and of key meetings	07. Patients, Professionals, Organisations	MH professionals from hospitals about ten miles away	not reported	not reported	22 patients, 15 MH professionals and technical staff involved in the telepyschiatry	psychiatrists, technical experts/managers (n=15); patients (n=22)	n.a.	small sample, but limitations not reported	1) communications technology and clinical practice, 2) difficulties communication with vc technologies, 3) resistance	interviews, not specified	Qulitative statements of MH professionals and patients: - reduction of stigma; - reduction of waiting time, travel time/costs; - loss of personal patient-doctor contact, impersonal; - improved and speedy access to psychiatrc assessment; - key problem for the psychiatrist was how to present her or himself to the patient; - ‘structural’ problem: waiting time for f2f treatment helps to distinguish c…
Mohr, D. C., Siddique, J., Ho, J., Duffecy, J., Jin, L., & Fokuo, J. K. (2010). Interest in behavioral and psychological treatments delivered face-to-face, by telephone, and by internet. Ann Behav Med, 40(1), 89–98. doi:10.1007/s12160-010-9203-7	2010b	Mohr, et al. 2010b	The aims of this study were (1) to examine the frequencies of interest in face-to-face, telephone-administered, and internet-delivered psychological and behavioral treatment; (2) to examine the degree to which interest in telephone- or internet-administered treatment overlapswith or is independent of interest in face-to-face treatment; and (3) to examine whether drivers, motivation, and barriers …	Observational	Mixed-methods	Survey among patients	04. Treatment	Not specified	Common mental health disorders	01. Online / Web-based	98. Not specified	USA	1				NA: perceptions, attitudes	examination of the interest of patients in internet- or telefone-based treatments and to assess possible barriers and motivators for the use of these interventions	01. Patients	having a clinic-visit	not reported	patients were recruited from the Northwestern University General Internal Medicine clinic under a protocol approved by the Northwestern University Institutional Review Board. patients from clinics were invided to participates from their clinicians	From the 3265 mailings, 658 (20.1%) surveys were returned with signed consent documents. The mean age of patients in the study was 50.9 ± 15.4, 461 (70.1%) were female, 396 (60.2%) were Caucasian, 189 (28.7%) were African-American, 35 (5.3%) Latino, with the remainder being Asian-American, multi-racial or other	658	658	high percentage of people interested in behavioral intervention suggests an oversampling of that group	whether patients are interested in receiving psychological treatment; type of service patient is interested in (MH, lifestyle, pain management, smoking cessation); Drivers, barriers	Questionnaires: PHQ-8; GAD-7; BMI; Behavioral risk factor surveillance systaem survey; perceived barriers to psychological treatment scale	Interest in treatment target: 297 (60.4%) indicated interest in mental health treatment, 328 (66.7%) indicated interest in lifestyle intervention, 59 (12.0%) indicated interest in smoking cessation, and 115 (23.4%) indicated interest in pain management. Interest in treatment delivery medium:213 (43.3%) were definitely interested in receiving face-to-face care, 237 (48.2%) would consider face-to-f…
Montero-Marin, J., Prado-Abril, J., Botella, C., Mayoral-Cleries, F., Banos, R., Herrera-Mercadal, P., … Garcia-Campayo, J. (2015). Expectations among patients and health professionals regarding Web-based interventions for depression in primary care: a qualitative study. J Med Internet Res, 17(3), e67. doi:10.2196/jmir.3985	2015	Montero-Marin, et al. 2015	to identify expectations among both patients and health professionals that may serve as barriers or facilitators to engagement with treatment when performing Web-based psychotherapy for depression in primary care, in order to increase adherence and effectiveness, improving the care offered to these types of patients.	Observational	Qualitative	Qualitative study (interviews and discussion groups)	04. Treatment	Psychotherapy	Depressive disorder	01. Online / Web-based	02c. Guided (unspecified)	SP	1	1			NA: perceptions, attitudes	identify expectations among patients and healthcare pforessionals	07. Patients, Professionals, Organisations	Patients diagnosed with moderate depression symptoms (BDI) No inclusion criteria were reported for professionals	Not reported	Family physicians and managers were chosen from the catchment area, based on whether their workplace was rural or urban, and contacted by telephone. Participants were recruited from the spanish region Aragon during their visits to a primary care, and diagnosis was established using the MINI Neuropsychiatric Interview in its Spanish version. Participants were selected with consideration given to t…	Not reported (characteristics of participants, Table 1)	Patients: 20 GP: 11; managers: 12	all patients did the interviews, some refused to participate in the discussion group; all GP/manager completed the interviews/discussions	While all of the participants resided in only one region of Spain, it is true that Spanish primary care practices on the whole are currently a setting with a very high care delivery burden, and patient profiles also show a certain tendency toward personal contact in visits, as occurs in the majority of countries studied.	Expectations in the use of Web-based psychotherapy. Expectations can be chategorised as 1. aspects related to pre-treatment conditions (initial acceptance, general inclination to use, perceived usefulness); 2. particular characteristics of type of intervention, (standardization and interaction with the program); 3. expected therapeutic experience (trust, presence, and hope).	In-depth interviews and discussion groups; a thematic content analysis was performed from grounded theory in order to develop and to define until saturation the emergent categories of analysis derived from the interview data. Secondly, a sociological approach that analyzed discursive positions of participants in focal groups was used to complement the first approximation.	- difficulties of attempts at standardization, which is necessary in order to provide institutional support for Web-based therapy. Health care workers highlight the importance of standardization processes for Web-based treatments as part of an integrated service model. This could prevent professional overloading while optimizing cost-effectiveness. - The need for individualized interaction, which…
Monthuy-Blanc, J., Bouchard, S., Maiano, C., & Seguin, M. (2013). Factors influencing mental health providers’ intention to use telepsychotherapy in First Nations communities. Transcultural Psychiatry, 50(2), 323–343. doi:10.1177/1363461513487665	2013	Monthuy-Blanc, et al. 2013	to understand health service providers’ attitudes toward and perceptions of telemental health (psychotherapy delivered by videoconferencing)	Observational	Quantitative	survey on attitudes toward telemental health.	99. Not specified	Not specified	Not specified	03. Videoconferencing	99. Not applicable	CA		1			NA: perceptions, attitudes	undestand health searvice providers' attitudes toward and perceptions of telemental health	02. Professionals	Participants to a workshop on responsible gambling	Not reported	Convenience sample of workshop participants	The setting was a workshop on the promotion of responsible gaming to broadly defined mental health service providers (i.e., people considered by the communities and their leaders as involved in the delivery of mental health services, ranging from nurses and psychologists to community elders).	266	205	The participants were people considered by the communities and their leaders as involved in the delivery of mental health services, ranging from nurses and psychologists to community elders. Participants were attending a workshop on responsible gambling	Perceived usefulness (4 items) Perceived ease of use (3 items) Attitude toward videoconference (5 items) Intention to use (2 items)	Telepsychotherapy Acceptance Questionnaire was used to measure perceptions of the use of telepsychotherapy (telemental health applied specifically to psychotherapy and delivered through videoconference) as a means to provide mental health services. The questionnaire was translated from French to English. Analyses was performed using CFA	Four important relationships emerged from the two main factors of TAM, perceived usefulness and perceived ease of use. First, perceived ease of use of videoconferencing for psychotherapy purpose had a positive and direct effect on perceived usefulness among mental health providers. The proportion of variance demonstrated that perceived ease of use was a strong predictor of perceived usefulness. I…
Morrison, C., Walker, G., Ruggeri, K., & Hughes, J. H. (2014). An implementation pilot of the MindBalance web-based intervention for depression in three IAPT services. The Cognitive Behaviour Therapist, 7. doi:10.1017/S1754470X14000221	2014	Morrison, et al. 2014	We explored the translation gap by conducting an implementation pilot of MindBalance, a web-based intervention for depression built on the SilverCloud platform, in three IAPT services. We posed three questions: (1) Who chooses to use MindBalance? (2) Is MindBalance effective for these clients? (3) How do clients use MindBalance?	Observational	Mixed-methods	Through implementation pilot in routine care	04. Treatment	CBT	Depressive disorder	01. Online / Web-based	02c. Guided (unspecified)	UK	1				NA: usage and program evaluation	pilot study of MindBalance to investigate criteria for implementation process	01. Patients	To receive treatment of depression with little or no comorbid anxiety; Appropriate for guided self-help in a primary-care setting as determined by current IAPT procedures; Owns a computer and has access to broadband internet	Are not comfortable reading in English; Do not have adequate reading ability to use a guided self-help intervention; Have had a CBT intervention within the past year	not reported	The study aimed to include 30 participants from a population of 4500 individuals referred to three IAPT services in the East of England from February to July 2012. Of those, only 29 people, or 0.6%, were offered MindBalance. Seventeen individuals chose to use it and 12 actually used it.	29	12	not reported, but small sample	patient acceptability (reach) clinical effectiveness usage patterns	Beck Depression Inventory (BDI) Patient Health Questionnaire (PHQ-9) Work and Social Adjustment Scale (WSAS) Interview; logdata	Who chooses to use MindBalance? patient acceptability - More than half of those offered MindBalance chose to try it (n = 17/29) - Of those who declined, more than half (n = 7/12) wanted to be seen face-to-face as a preferred mode of interaction or for a perceived sense of motivation. Is MindBalance effective for these clients? clinical effectivness - All outcome measures showed a decrease, indica…
Mucic, D. (2008). International telepsychiatry: a study of patient acceptability. J Telemed Telecare, 14(5), 241–243. doi:10.1258/jtt.2008.080301	2008	Mucic 2008	to assess the patients’ attitudes toward the quality, advantages and disadvantages of telepsychiatry	Observational	Mixed-methods	Survey among patients	04. Treatment	Not specified	Common mental health disorders	03. Videoconferencing	99. Not applicable	DK	1				NA: perceptions, attitudes	the attitude towards telepsychiatry was examined in asylum seekers, refugees and migrants	01. Patients	Not reported	Not reported	Not reported	Over a period of 18 months (May 2006–October 2007), 30 patients were treated by telepsychiatry (21 men and 9 women). The mean age of the men was 42.5 years and that for women was 41.7 years. The patients’ residency status, countries of origin and duration of education are shown in Tables 1, 2 and 3, respectively. Five of the patients (17%) had previous experience of the mental health system in th…	30	23	not reported, but small sample	acceptance/satisfaction with telepsychiatry	satisfaction questionnaire	high level of acceptance and satisfaction with telepsychiatry, as well as a willingness to use it again or recommend it to others - advantages regarding direct contact via their mother tongue and no need for travel in order to meet a doctor who spoke the same language - Disadvantages of telepsychiatry were related to the physical environment (small office etc.)
Musiat, P., Goldstone, P., & Tarrier, N. (2014). Understanding the acceptability of e-mental health - attitudes and expectations towards computerised self-help treatments for mental health problems. BMC Psychiatry, 14(1). Retrieved from http://www.embase.com/search/results?subaction=viewrecord{&}from=export{&}id=L53113596	2014	Musiat, et al. 2014	To comparing the acceptability of computerised self-help with face-to-face treatment and bibliotherapy. In addition, this study aimed to identify aspects of mental health treatments that may influence an individual’s decision to engage with a treatment.	Observational	Quantitative	survey in a broad population	04. Treatment	Not specified	Not specified	01. Online / Web-based	01. Unguided	UK	1				NA: perceptions, attitudes	acceptability of web-based interventions was examined using a questionnaire	08. Other (incl general population)	aged 18 or older	no exclusion criteria	recruited via email circulars, social networks, through flyers in public places, and on a national mental health internet forum	general population; A total of 617 individuals accessed the online questionnaire website and provided consent. However, only 490 (79%) of participants completed enough questions to be included in the analysis (i.e. less than 10% of items missing). Table 2 shows the demographic characteristics of the sample. A wide age range of participants was recruited, however, the average age of participants w…	617	490	mean age of participants was 27 years, participants were primarily female, students and had at least an undergraduate university degree, ethnic diversity in the sample was low (White British). In addition, data collection was conducted online. As a consequence, participants had to have access to a computer as well as a certain degree of computer literacy to participate in the study. This may have…	acceptability/expectations of face-to-face treatment, self-help book, web-based intervention and a smart-phone app according to 12 dimensions (e.g. helps with the problem, motivates to get better, is credible)	questionnaires devolped for this study	Expectations: - participants rated the helpfulness and credibility of an intervention, the ability of an intervention to motivate and the ability to access it without waiting time as most important Acceptability: -participants indicated a high degree of their expectation being met for convenience of access, waiting time for treatment and anonymity for web-based mental heath interventions. -partic…
Ohinmaa, A., Roine, R., Hailey, D., Kuusimäki, M.-L., & Winblad, I. (2008). The use of videoconferencing for mental health services in Finland. J Telemed Telecare, 14(5), 266–270. doi:10.1258/jtt.2008.071212	2008	Ohinmaa, et al. 2008	To examine the utilization of telemental health (TMH) services in Finland	Observational	Quantitative	Electronic survey and comparison with survey and administrative data from Canada	06. General consultation	Not specified	Common mental health disorders	03. Videoconferencing	99. Not applicable	FI				1	NA: usage and program evaluation		03. Organisations; organisational staff	All psychiatric subspecialties, medical and continiuing education, and administrative activities in primary and specialised care centers	Finnish language (lead to exclusion of 1 of 21 hospital districts)	Mailing to chiefs of psychiatry and medical directors requesting to forward invitation to responsible person.	Health-care units (primary care and other from all hospital districts) and specialised mental health-care facilities.	135 + 43	N.A.		Identity of HC organisation; health-care district, stage of establishment of TMH; type of patients; number of clinical, educational, and admin TMH services; proportion of clinical services; number of participants per educational session; number of receiving sites; length of TMH sessions	Electronic survey amongst specialised care facilities and primary care centres	Of the 135 healthcare unites, 44% did not use TMH, 14% were planning to use it, 24% had tested it, 19% had it in routine care. Number of clinical videoconferencing consultations were small (in total 200, 4 per 100k population; distribution is uneven across area and hospitals); TMG was used widely for medical and continuing education and to some extent for administration.
Proudfoot, J., Parker, G., Hadzi Pavlovic, D., Manicavasagar, V., Adler, E., & Whitton, A. (2010). Community attitudes to the appropriation of mobile phones for monitoring and managing depression, anxiety, and stress. J Med Internet Res, 12(5), e64. doi:10.2196/jmir.1475	2010	Proudfoot, et al. 2010	to investigate community attitudes toward the appropriation of mobile phones for mental health monitoring and management as groundwork for the development of a digital tool for self-monitoring and self-management of depression, anxiety, and stress.	Observational	Mixed-methods	A mixed method approach was used consisting of an online survey, focus group discussions, and interviews.	04. Treatment	Not specified	Common mental health disorders	02. Mobile-based	01. Unguided	AUS	1				NA: perceptions, attitudes	investigation of commuity attitudes toward mobile phone use for mental health monitoring and management	08. Other (incl general population)	adults over 18 years of age with or without depression, anxiety, or stress; voluntary participation	do not live in australia	online survey, focus group discussions, and interviews were advertised simultaneously through Facebook, the websites of the University of New South Wales and Black Dog Institute, and the intranets of a variety of companies and consumer organizations; Focus group participants and interviewees were recruited through community organizations, a variety of companies, and the Black Dog Institute commun…	general population with or without mental disorder. Of the 607 eligible respondents, 525 (86.5%) completed the survey. In all, 6 focus group discussions involving 47 participants (70% female) were conducted from June to August 2009; 4 groups were held in urban areas and 2 in rural towns in New South Wales, Australia. Of the urban groups, 2 specifically targeted young people aged 18 to 28 years. A…	525 online survey, 47 focus groups, 20 interviews	525 online survey, 47 focus groups, 20 interviews	The convenience sample for the online survey is likely to be unrepresentative of the broad population: Visitors to the site were self-selected, and because Internet access is not equal among all socioeconomic and demographic groups, biased estimates on variables related to socioeconomic status may have resulted.	current usage of mobile phones; attitudes toward using a program on mobile phones or the Internet for monitoring and managing depression, anxiety, or stress	online survey, focus group discussions, and interviews	current usage of mobile phones: majority of survey respondents (455/525 or 86.7%) owned a mobile phone or personal digital assistant attitudes toward using a program on mobile phones or the Internet for monitoring and managing depression, anxiety, or stress: -The majority (399/525 or 76%) of survey respondents indicated that they would be definitely be interested (245/525) or likely (154/525) to …
Reifels, L., Bassilios, B., King, K. E., Fletcher, J. R., Blashki, G., & Pirkis, J. E. (2013). Innovations in primary mental healthcare. Aust Health Rev, 37(3), 312–317. doi:10.1071/ah12203	2013	Reifels, et al. 2013	To review the uptake, outcomes and issues associated with the provision of innovations in Tier 2 of the Access to Allied Psychological Services (ATAPS) program, which is designed to facilitate the provision of primary mental healthcare to hard-to-reach and at-risk population groups	Observational	Mixed	Drawing on data from an ongoing national ATAPS evaluation, including a national minimum dataset, key informant interviews and surveys, the impact of ATAPS innovations is analysed and illustrated through program examples.	04. Treatment	CBT	Not specified	01. Online / Web-based	98. Not specified	AUS			1		NA: usage and program evaluation	ATAPS subprogramms (PND, Suicide, bushfire) were tested and evaluated	02. Professionals	not reported	exclusion of subgroubs: subprograms with fewer than 50 matched pairs of outcome data; outcomes with fewer than 50 observations; consumers without a matched pair of pre- and post treatment scores	not reported	Qualitative data from interviews and surveys with project officers and managers involved in selected subprograms for which data were available including the T-CBT (n = 22), Suicide (n = 38) and Bushfire (n = 11) subprograms were analysed thematically in order to examine issues associated with service provision	71 + 22 interviews	N.A.	not reported	(undefined) issues associated with service provision	survey and interviews	- ATAPSTier 2 facilitates access to, uptake of and positive clinical outcomes from primary mental healthcare for population groups with particular needs - Relatively simple innovations in mental health program design can have important practical ramifications for service provision, extending program reach and improving mental health outcomes for target populations - 9613 referrals resulted in 410…
Rohland, B. M., Saleh, S. S., Rohrer, J. E., & Romitti, P. A. (2000). Acceptability of telepsychiatry to a rural population. Psychiatr Serv, 51(5), 672–674.	2000	Rohland, et al. 2000	to determine which factors may influence the willingness of rural residents to receive mental health services through live, two-way audio and video transmission	Observational	Qualitative	Telephone administered survey	99. Not specified	Not specified	Not specified	03. Videoconferencing	99. Not applicable	USA	1				NA: perceptions, attitudes	determination of which factors influence the willigness to participate in a mental health service delivered through live, two-way audio and video transmission	08. Other (incl general population)	18 years or older, live in a rural county with a total population of less than 50.000	Cellular telephones were excluded because they potentially duplicated households sampled from the hardwired exchanges.	A stratified sampling scheme based on a percentage of the total county population was used: From 1 to 16 households were sampled in each county until a study sample of 200 subjects was achieved. Households were randomly selected from among each eligible hardwired exchange.	rural area in western Iowa; Of the 202 persons contacted, 67, or 33 percent, agreed to participate in the survey. Their mean±SD age was 53.3±17.4 years.	67	67	the study was confined to one geographic region of a single Midwestern state; households that had no telephone or only a cell phone were excluded by the study’s design	willingness of respondents to receive mental health treatment via telepsychiatry themselves or to recommend it to friends	survey instrument developed by author, satisfaction scale (rand), short-form scale from arevised version of the COPE scale (Carver)	two-third of the sample expressed a willigness to use telemedicine, 49/67 would recommend it to a friend; - concerned about maintaining confidentiality; - perceived telepsychiatry as impersonal
Rowe, N., Gibson, S., Morley, S., & Krupinski, E. A. (2008). Ten-year experience of a private nonprofit telepsychiatry service. Telemedicine and E-Health, 14(10), 1078–1086. Retrieved from http://www.embase.com/search/results?subaction=viewrecord&from=export&id=L354039405	2008	Rowe, et al. 2008	to assess satisfaction with telepsychiatry over the long term.	Observational	Quantitative	a satisfaction survey of telepsychiatry patients	04. Treatment	Not specified	Not specified	03. Videoconferencing	99. Not applicable	USA	1				NA: perceptions, attitudes	satisfaction survey to a examine satisfaction with telemedicine	01. Patients	only patients from the Little Colorado behavioral Health Centers	Not reported	the survey was handed out by clinic staff during patient wait times	76 (47 female), majority aged 20 - 59.	76	76	low response rate, possible biases	Quality of telemedicine medical care versus in-person medical care; Patients’ preferences for telemedicine versus in-person care; patients’ feelings about having a clinician in the room; Patients’ feelings about telemedicine sessions now versus first sessions; Satisfaction	survey with likert-scale type responses	86 % rated telemedicine same as or better than the quality of their medical care in person - the more session the more positive the ratings of telemedicine; - 8% stated the clinician’s presence made them less comfortable - Patients in their 20s and 30s reported the least need to have a clinician in the room with them to make them feel comfortable during their telemedicine sessions - telemedicine …
Saurman, E., Perkins, D., Roberts, R., Roberts, A., Patfield, M., & Lyle, D. (2011). Responding to mental health emergencies: implementation of an innovative telehealth service in rural and remote new South Wales, Australia. J Emerg Nurs, 37(5), 453–459. doi:10.1016/j.jen.2010.11.005	2011	Saurman, et al. 2011	provide a formative evaluation of the Mental Health Emergency Care–Rural Access Project (MHEC), a service designed to improve access to emergency mental health assessment and care in the western region of New South Wales, Australia	Observational	Mixed-methods	A concurrent mixed method approach with a triangulation design was used and examined the same questions with quantitative and qualitative methods	07. Emergency care	not specified	Common mental health disorders - emergencies	03. Videoconferencing	02c. Guided (unspecified)	AUS	1				NA: usage and program evaluation	semi structured interviews with staff/patients to evaluate the program	05. Patients and professionals	Not reported	Not reported	Not reported	not reported	20 ED staff from across the health area, 31 patients	n.a.	not reported	accessibility and acceptability (staff), experience, value and acceptability of service (patients)	semi structured interviews and telephone-administered questionnaire	Feedback from patients assessed by video conferencing was generally positive: - Of 31 patients surveyed, 25 (81%) agreed or strongly agreed that the service was responsive to their needs (mean score 4.1), 28 (90%) agreed that care was well organised between their location and the other site (mean score 4.42), and 25 (81%) said they would consent to use the service again or recommend it to someone…
Simpson, J., Doze, S., Urness, D., Hailey, D., & Jacobs, P. (2001). Evaluation of a routine telepsychiatry service. J Telemed Telecare, 7(2), 90–98.	2001a	Simpson, et al. 2001a	To evaluate the perceptions of patients/health professionals in the context of routine telepsychiatry in Alberta in which teleconsultations were provided between a major mental health centre and hospitals servicing small towns.	Observational	Qualitative	Information was gathered through self-report questionnaires and telephone interviews	06. General consultation	Not specified	Common mental health disorders	03. Videoconferencing	99. Not applicable	CA	1	1			NA: usage and program evaluation	evaluation of a telepsychiatric consultation program	05. Patients and professionals	Not reported	Not reported	not reported	patients from different rural areas in Canada	379 patients; survey staff n=20, interviews n=10, 1 focusgroup n=13	n.a.	not reported	utilization and acceptance	survey, interviews and focusgroups	technical problems in 17% of the consultations (did not affect acceptance of the technique) - all GPs were highly satisfied with the referral and scheduling process, consultation report and follow-up recommendations - GPs were satisfied with the health improvements of their patients - Telepsychiatry appeared to result in increased access to community mental health services, suggesting future incr…
Simpson, J., Doze, S., Urness, D., Hailey, D., & Jacobs, P. (2001). Telepsychiatry as a routine service--the perspective of the patient. J Telemed Telecare, 7(3), 155–160.	2001b	Simpson, et al. 2001b	To evaluate the perceptions of patients in the context of a routine telepsychiatry service in central Alberta	Observational	Mixed	Survey and telphone interview with mental health consumers	06. General consultation	Not specified	Common mental health disorders	03. Videoconferencing	99. Not applicable	CA				1	NA: perceptions, attitudes	N.A.	01. Patients	Not reported	Not reported	All patients referred to TMH clinic were requested by site coordinator to participate after consultation.	teleconsultations were provided between a major mental health center and hospitals servicing small towns.	379	N.A.	Cancelled consultations were discarded from analysis; possibly a bias in selection of interviewees	Patient characteristics; waiting times; patient satisfaction, cost from patient perspective	Survey and telephone interviews	Overall, patients were very satisfied (89% of surveyed) dispite the occurance of technical problems; 94% of interviewees would use service again. 90% would recommend to others; 83% favoured telepsychiatry over travelling to f2f consultation of which 29% preferring telepsychiatry to f2f interviews; Regarding costs: 74% would have suffered some financial disadvantage not using telepsychiatry. From …
Sinclair, C., Holloway, K., Riley, G., & Auret, K. (2013). Online mental health resources in rural Australia: clinician perceptions of acceptability. J Med Internet Res, 15(9), e193. doi:10.2196/jmir.2772	2013	Sinclair, et al. 2013	To explore rural clinicians’ perceptions of online mental health resources and their attitudes towards referral of clients to these resources, in the rural context.	Observational	Qualitative	Qualitative descriptive	99. Not specified	Not specified	Not specified	01. Online / Web-based	98. Not specified	AU		1			NA: perceptions, attitudes	exploring rural clinicians' perceptions of online mental health resources and their attitudes towards referral of clients to these resources.	02. Professionals	Phase 1: convenience sampling of rural mental health specialists (psychologists, psychiatrists, and clinical social workers) and general practitioners. Phase 2: purposeful sampling recruited clinicians with experience delivering mental health services in remote or very remote settings	Not reported	Not reported	Community-based rural mental health services	21 (focus group: 4; interview: 17)	N.A.	The purposive sample in phase 1 might be biased towards negative perceptions of eMH.	key themes extracted from the transcripts were “perceptions of resources”, “clinician factors”, “client factors”, and “the rural and remote context”. An overarching theme of “integration with existing services” characterized participant responses.	focus group discussions and individual interviews in two different phases	- Participants in this study were optimistic about the use of online mental health resources as an innovative means of overcoming some of the barriers to accessing rural mental health services; - concerns that referral to online mental health resources may have adverse effects in some situations contributed to a preference that online approaches were employed as an adjunct rather than an alternat…
Swinton, J. J., Robinson, W. D., & Bischoff, R. J. (2009). Telehealth and rural depression: physician and patient perspectives. Fam Syst Health, 27(2), 172–182. doi:10.1037/a0016014	2009	Swinton, et al. 2009	To elucidate perceptions and biases of Primary care practitioners (PCP) and patients diagnosed with depression about telehealth as a potential solution for depression treatment in rural communities.	Observational	Qualitative	qualitative multiple case study	04. Treatment	Not specified	Depressive disorder	01. Online / Web-based	98. Not specified	USA	1	1			NA: perceptions, attitudes	elucidate percetions and biases of primary care providers and patients about telehealth as a potential solutions for depression treatment in rural communities.	05. Patients and professionals	distance from urban areas and from one another, geographical locations in Nebraska, population, and number of PCPs practicing medicine in the clinic No inclusion criteria reported for patients	Not reported	Faculty members of the Department of Family Medicine at a large medical school in the midwestern United States identified potentially interested rural PCPs. The patients were contacted by staff at the PCP’s office and asked if they would be willing to be contacted by the project’s research assistant to discuss potential participation in the study. Willing patients were then contacted by the proje…	The participating five sites ranged in population from 1,174 to 7,994, and were between 71 and 307 miles from an urban city greater than 50,000 people. The communities also had between 3 and 11 PCP’s available to provide services. All sitse are government-designated mental health professional shortage areas (Nebraska). 17 PCPs (5 female), 28 patients (22 female) with mean PHQ-9 of 11.7 (SD 5.8)	17 primary care profiders; 28 patients	N.A.	Biased as the participants were identified by faculty members and those participants that might be intersted according to faculty members. Limited to Nebraska	Themes emerged from the study: 1 acceptability of behavioral telehealth as a solution to the access to care problem 2. importance of the therapeutic relationship to the success of any mental health treatment	Focus group discussions, small group interviews, and individual interviews representing 5 different cases	-telehealth is an acceptable solution to the access to care problem in the treatment of depression in rural communities - patients and PCPs expressed reservations about using telehealth for the treatment of depression because they felt that technology mediated communication would not lend it self to establishing and maintaining the type of provider-patient relationship that would allow treatment …
Titov, N., Andrews, G., Kemp, A., & Robinson, E. (2010). Characteristics of adults with anxiety or depression treated at an internet clinic: comparison with a national survey and an outpatient clinic. PLoS One, 5(5), e10885. doi:10.1371/journal.pone.0010885	2010	Titov, et al. 2010	To review the characteristics of applicants to an Australian Internet-based treatment clinic for anxiety and depression, and compare the sample with people from a national epidemiological survey and a sample of patients at a specialist outpatient anxiety disorders outpatient clinic.	Observational	Quantitative	review and comparison of existing surveys: participants at an Internet Clinic, patients at a anxiety outpatient clinic, and an epidemiological sample.	04. Treatment	CBT	Common mental health disorders (anxiety and depression)	01. Online / Web-based	98. Not specified	AUS	1				NA: usage and program evaluation	review of the characteristics of applicant to an internet-base treatment clinic for depression and anxiety	01. Patients	Sample 1: All participants had a DSM-IV [25] diagnosis of major depression, GAD, panic disorder, or social phobia Sample 2: All people for whom data was available who had participated in group or individual treatment programs for GAD, panic disorder, or social phobia from January 2004 to March 2009, and who were over 18 years of age were included (n= 454. Sample 3: We selected a subsample (unweig…	not reported	not reported	66 % females, mean age 43, relatively more people with higher education than in comparison group. sample 1: applicants to an Australian Internet-based treatment clinic for anxiety and depression, sample 2: patients at a specialist outpatient anxiety disorders outpatient clinic., sample 3: people from a national epidemiological survey	sample1: 773, sample 2: 454, sample 3: 627	sample1: 773, sample 2: 454, sample 3: 627	Internet group are largely representative of the wider population of those with anxiety and depression. Limitations: The patients in the outpatient clinic reflect the catchment area from where they are drawn and samples from other clinics could have different demographic characteristics. The Internet clinic sample represent the people who applied for treatment during the first two years that the …	symptom severity and demographic characteristics	Kessler 10-item scores (K-10) and the WHODAS-II scores for all participants, different specific scales for the different disorders	Measurement scales: K-10. Significant differences in distress were found between samples (F = 330.9, p,0.001): Post-hoc tests revealed the ADC sample (33.2) had significantly higher K-10 scores than the IC sample (26.1) who, in turn, had significantly higher K-10 scores than the NS sample (21.1). WHODAS-II. Significant differences in disability were found between samples (F = 164.0, p,0.001): Pos…
van der Vaart, R., Witting, M., Riper, H., Kooistra, L., Bohlmeijer, E. T., & van Gemert-Pijnen, L. J. (2014). Blending online therapy into regular face-to-face therapy for depression: content, ratio and preconditions according to patients and therapists using a Delphi study. BMC Psychiatry, 14, 355. doi:10.1186/s12888-014-0355-z	2014	Van der Vaart, et al. 2014	to gain (1) insight into which treatment components are most suitable for online and/or face-to-face sessions, (2) the sequence and ratio the two forms of therapy should be combined in, and (3) the essential points of interest that should be considered when implementing blended care for depression in secondary mental health care.	Observational	Mixed-methods	Combination of a delphi study and in-depth interviews; explorative study	04. Treatment	CBT	Depressive disorder	01. Online / Web-based	03. Blended	NL	1	1			NA: perceptions, attitudes	investigate which components of depression treatment could be best executed online and f2f, and in what sequence, and its feasibility for application in care practice	05. Patients and professionals	therapists and patients of three MH institutes that were interested in blended treatment. Therapists were to treat patients with major depression	Not reported	Department manager of each institution invited therapists that currently treated patients with major depression, through an information letter explaining the purpose of the study and what participation would entail. To recruit patients, each therapist was asked to invite one of his/her patients to participate, with an information letter.	Three mental health care institutions providing secondary/specialised care for severe depressive disoder	Professionals: 12 Patients: 10 delphi, phase 1 online survey 9 patients, 12 therapists, phase 2, interviews 9 therapists	n.a.	large part of the sample had no previous experience with providing or receiving online therapy. Since the limited number of participating therapists led to a small number of participating patients, our sample might not be representative for the whole population of secondary mental health care patients coping with depression, especially since it is such a diverse population	attitudes, preferences and current experiences with (online) therapy	Delphi method to find consensus on suited protocols, concerning content, sequence and ratio to blend online and face-to-face therapy for depression.	Perceived benefits were; - a possible increase in self-management of patients, - a more independent patient-therapist relationship - better preparation of face-to-face sessions.; - the ability to perform assignments in a patient’s own time and pace and the deduction of travel time. perceived drawback: - certain problems or matters could become more difficult to discuss due to a lack in non-verbal…
Werner, P. (2004). Willingness to use telemedicine for psychiatric care. Telemed J E Health, 10(3), 286–293. doi:10.1089/tmj.2004.10.286	2004	Werner, 2004	to examine willingness to use telepsychiatry in a large representative sample of potential users, and within a theoretical framework.	Observational	Mixed-methods	Phone interviews with a representative sample of potential users. Conceptually, the present study was based on the assumptions of social cognition models of health behavior	99. Not specified	not specified	Not specified	03. Videoconferencing	99. Not applicable	ISR	1				NA: perceptions, attitudes	examine factors associated with willingness to use telepsychiatry using phone interviews	08. Other (incl general population)	probability sample of Jewish persons aged 45 and over in Isreal, the sample was augmented by oversampling distant locations (50 km or more away from the nearest hospital)	Not reported	Respondents from the eligible household (a household was defined as all adult subscribers to a telephone number) were selected on the basis of their last birthday. After listing all adults associated with the selected telephone number, the adult person with the most recent birthday was designated as the respondent. If that person was absent, the next eligible adult as considered the respondent	1204 participants, 51,4% female, 57,8 years old, 59.3% has a computer at home, 20.6% lives in distant location.	1204	1204	relatively homogenous sample in terms of socio-econimic characteristics. the sample consisted of relatively highly educated adults, which, given the relationships reported between willingness to use telemedicine and education, might have biased the results. The sample included randomly chosen participants who were not screened for any psychiatric illness, and no information was collected regardin…	willigness to use telemedicine; attitudes toward telemedicine; cost, quality of care, access to health care; attitudes toward the patient-physician relationship; tehnology anxiety; satisfaction with current clinical care	questionnaire with 5-point scale (For technology anxiety: Francis Attitude toward Computers Scale); phone-interviews	willigness to use telemedicine: participants reported moderate willingness to use telepsychiatry - Attitudes toward telemedicine had the strongest direct effect on willingness to use telepsychiatry; - Attitudes to the patient-physician relationship had also a strong effect on willingness to use, part being direct and part being mediated; - willingness to use telepsychiatry was higher among secula…
Whitten, P., & Kuwahara, E. (2004). A multi-phase telepsychiatry programme in Michigan: organizational factors affecting utilization and user perceptions. J Telemed Telecare, 10(5), 254–261.	2004	Whitten, et al. 2004	To examine the role of organizational issues in the success of telepsychiatry services in Michigan.	Observational	Mixed-methods	The programme was examined through patient interviews, patient focus group, patient survey, provider interviews, and provider pre- and post-project focus groups, and service documents, activity logs and patient charts	06. General consultation	Not specified	Common mental health disorders (depression, anxiety, panic)	03. Videoconferencing	99. Not applicable	USA	1	1			NA: usage and program evaluation	Studied telemedicine utilisation and perceptions of the users and identify key organizational issues affecting the results	04. Patients and organisations	Convenience sample of organisational staff. Patients were included if they were in need of behavioural assessment and crisis intervention, lived in the specific county, willing to give consent, and general understanding of the nature of the interaction.	Not reported	Staff: not reported; patients: identified by staff included	Setting was a medicaid-managed behavioural health-care organization (lifeways) operating in an urban and rural county. It included both services in an urban clinic linking to a rural clinic, county jail, and youth centre, and a crisis home facility. 297 patients received VC, 7 patients in focus group, 82 patients survey, 99 patient interviews. 16 providers/physicians in pre- focus groups, 9 provi…	Total: patients: 297, providers: 36. telemedicine activity: 5 providers; 82 patients. Perceptions: 1 focus group (n=7) and a survey (n=82), patient interviews (n=99). Providers: three focus groups (n=5, n=7, n=4).	patients: 297, providers: 36	Unable to assess	perceptions and willigness to use telepsychiatry: Four overarching categories: (1) financial issues, (2) organization and delivery of services, (3) technologies used, and (4) common characteristics and concerns	focus group: close-ended survey about perceptions; 21 open-ended interview questions	- almost universally, the telepsychiatric services did not reflect a business or strategic approach; - main reason was to reaching people in direct need for psychiatric services.; - half of the telepsychiatry programs are administered from a free-standing telemedicine program and half have been integrated into the psychiatry department.; -majority of providers expressed reluctance to try telepsyc…
Whitten, P., Zaylor, C., & Kingsley, C. (2000). An analysis of telepsychiatry programs from an organizational perspective. Cyberpsychology and Behavior, 3(6), 911–916. Retrieved from http://www.embase.com/search/results?subaction=viewrecord&from=export&id=L32057907	2000	Whitten, et al. 2000	To analyze successful telepsychiatry programs to identify those factors that have contributed to their success. Four research questions are posed: RQ1. Are there any common traits across successful telepsychiatry programs? RQ2. Are there any unique attributes of successful telepsychiatry programs? RQ3. How do successful telepsychiatry programs conduct business? RQ4. How do these telepsychiatry pr…	Observational	Qualitative	Qualitative explorative study; open-ended interviews with representatives of active telepsychiatry programs	99. Not specified	Not specified	Not specified	03. Videoconferencing	98. Not specified	USA		1		1	NA: usage and program evaluation	Evaluation of telepsychiatric programs.	03. Organisations; organisational staff	Telepsychiatry programs that conducted more than 100 consults and were listed in a survey of programs published in Telemdicine Today.	Not reported	Directors/program managers of identified programs were contacted. Additional programs were identified by snowballing.	Directors or program managers; no further descriptions of participants was reported; TMH programs in routine use (both primary and secondary care)	15	N.A.	No represetatives of unsuccesful programs were included; context was not decribed.	Qualitative themes: financial issues; organisation and delivery of services; technologies used; common characteristics and concerns expressed by program managers	Interviews with 21 open ended questions	Financial [selection]: 1 program was self-sustaining through revenues for service. Organisational [selection]: 50% has been integrated into the psychiatry department, the other 50% operated from a separate department; common/unique factors [selection]: 63% improvement to care; 38% convenience for both providers and patients; 31% fostered community cooperation and collaboration; 19% received inter…
Wilhelmsen, M., Hoifodt, R. S., Kolstrup, N., Waterloo, K., Eisemann, M., Chenhall, R., & Risor, M. B. (2014). Norwegian general practitioners’ perspectives on implementation of a guided web-based cognitive behavioral therapy for depression: a qualitative study. J Med Internet Res, 16(9), e208. doi:10.2196/jmir.3556	2014	Wilhelmsen, et al. 2014	to explore those aspects perceived by GPs that affect the implementation of guided ICBT in daily practice. Understanding their perspectives may contribute to improving the treatment of depression in the context of general practice.	Observational	Qualitative	A training package (3-day course) introducing a Norwegian translation of the ICBT program MoodGYM was developed and presented to GPs in Norway. Following training, GPs were asked to include guided ICBT in their regular care of patients with symptoms of depression by providing brief, face-to-face follow-up consultations between modules. We interviewed 11 GPs who had taken the course. Thematic anal…	04. Treatment	CBT	Depressive disorder	01. Online / Web-based	02c. Guided (unspecified)	Norway			1		Discrete	3-day trainings package based on the ICBT program MOODgym (MOODGym: free internet based self-help program, comprising 5 modules indroducing cognitive behavioral principles through online excerices) course includes: introdution to principles of CBT, presentation and group session of MOODGym's content, presentation of follow-up manual	02. Professionals	GPs who voluntarily enrolled in the guided ICBT course	Not reported	GPs who enrolled for the ICBT course were asked to participate in the study and interview appointments were made via telefone; 2 GPs attended a 3h presentation about ICBT and were afterwards asked to participate in the study	GPs (both men and women) with various length of experience and in various ages	11	11	There was an overrepresentation of women at the course and therefore reflects participants interviewed. More male participants might have produced other stories, and a balanced gender analysis would have been possible	Qulitative themes: WHY GPs took the course about ICBT, HOW they implemented ICBT: The four key themes are: “GPs wanted to improve treatment and work satisfaction”, “The value of a structured agenda and the patient as an active agent in treatment”, “Constraints of hectic practice, inadequate knowledge, and competing tasks”, and “GPs recommended it, but few module follow-ups were provided”.	semi-structured in-depth interviews	key themes: WHY GPs want to implement ICBT: GPs wanted to improve treatment and work satisfaction; The value of a structured agenda and the patient as an active agent in treatment WHY NOT: lack of time and varied practice, inhibited the use of ICBT, Inadequate knowledge, recalling the program, and changing own habits were also challenging. ; - GPs recommended it, but few module follow-ups were pr…

## Sheet: Determinants of practice - eMH
		Code group	Code	Definition	Perspecgive	RE-AIM	n articles	References	Examplary quotations
		Acceptance: the perception among patients and providers that eMental health interventions are agreeable, congenial, or satisfactory.	Access to treatment	The state of accesibility and the act of accessing mental health services.	Patient	Reach	9	Beattie 2009, De Las Cuevas 2003, Gibson 2011a, Graham 2000, Handley 2014, Hilty 2007, Mucic 2008, Musiat 2014, Saurman 2011	The minority who accessed online CBT in other settings (e.g. used a relative's computer) found it harder to engage with the therapy, due to concerns about privacy and being interrupted. (Beattie 2009) One participate noted their perception of the lack of in- community mental health resources and reported that telemental health could help address that issue: I think that would be a good idea if th…
					Patient	Adoption	1	De Las Cuevas 2003	Patients expressed a high degree of satisfaction with the technical aspects of our telepsychiatry service and with their personal experience of the teleconsultation. This could be due a variety of factors, including: reduced waiting, ease of access (…). The quality of the consultat psychiatrist will also influence a patient's satisfaction with a consultation. (De Las Cuevas 2003)
			Expectations and preferences	Individual and collective attitudes, expectations, and pre-existing preferences about receiving and providing mental healthcare in general and eMH specifically.	Patient	Reach	12	Boggs 2014, Buist 2000, Casey 2013, De Las Cuevas 2003, Ebert 2015, Handley 2014, Jones 2013, Mohr 2010, Montero-Marin 2015, Proudfoot 2010, Saurman 2011, Werner 2004	Attitudinal barriers are a key issue for mental health service utilisation in general, rather than pertaining specifically to services delivered via internet; therefore, our findings relate to the overall need to reduce attitudinal barriers to mental health care. (Handley 2014) there were differences in expected mode of use between participants with current depression, anxiety, or stress and thos…
					Staff	Reach	5	Buist 2000, May 2001, Montero-Marin 2015, van der Vaart 2014, Whitten 2004	(…) whether they kept the facility in mind as a service option as well as encouraging others to do so. (...) Staff at Gippsland also felt that the relatively short distances between centres was acceptable to staff and patients (…) (Buist 2000) (…) offer greater accessibility to services (...) improve their cost-effectivness (...) and a certain inclination for the use of new technologies (Montero-…
					Patient	Adoption	4	Buist 2000, De Las Cuevas 2003, Jones 2013, Montero-Marin 2015	Stakeholder discussions identified areas where the benefits of e-health methods are fairly well accepted and where MHSUs [mental health service users] might expect practitioners to be offering such services. Policymakers developing implementation plans should address these topics first. For example, giving both patients and professionals more choice in methods of communication. (Jones 2013) Patie…
					Staff	Adoption	7	Buist 2000, Carper 2011, Gibson 2011b, Jameson 2011, May 1999, Monthuy-Blanc 2013, Sinclair 2013	(…) technology should be user-friendly and that the clinician drivers and telemedicine users must 'own' the system. (Buist 2000) The second kind of objection that patients offered to the videophone link was one which relates to the problems that are involved in using relatively poor quality picture. Neither patient nore clinician could necessarily see the other with a degree of detail that they r…
					Patient	Implementation	1	Buist 2000	Patient resistance (…) properly handled, the level of acceptance by patients is not a major barrier to use. (Buist 2000).
					Staff	Implementation	2	Buist 2000, Wilhelmsen 2014	The word “tool” was often used to describe how implementing ICBT could supplement treatment. This indicated another important aspect of the GPs’ reasons for enrollment; that is, they wanted to improve their work satisfaction by increasing their competence and confidence by adding a concrete instrument to their treatment of depression: “So it is, it is nice to have a tool to offer people. That in …
					Staff	Maintenance	1	Ohnimaa 2008	The idea that TMH is an equivalent service delivery mode to conventional services is not generally understood and this opinion is reflected in the slow diffusion of clinical TMH services to those areas. (Ohnimaa 2008).
					Setting	Maintenance	2	Hailey 2007, Simpson 2001b	t was recognized at the start of the Alberta TMH programme that important factors in the site selection include (…) but also the attitude of the community towards innovation (...). (Hailey 2007) (…) additional costs to patients may well deter them from travelling for psychiatric consultations, so that mental health services are not delivered. From the government's perspective, this raises questio…
			Observability and experience	the possibility and actual of observations in use (seeing or hearing about the treatment) and experiences of staff in the process of accepting eMH as a valid treatment option.	Staff	Reach	3	Buist 2000, Carper 2011, Whitten 2004	The most negatively rated characteristic in the patient and clinician groups was observability, with patient perceptions of this domain well below neutral levels. Low scores on observability may be particularly problematic for adoption rates given its potential impact on other areas of perceptions. (Carper 2011) (...) telemedicine in their particular organization. One key issue raised was the pat…
					Staff	Adoption	7	Adler 2014, Austen 2006b, Buist 2000, Carper 2011, Gibson 2011b, Jameson 2011, Whitten 2004	Adopters noted that ‘‘[TMH] is not as difficult or as disruptive as I thought it was going to be’’. (Adler 2014) (…) confidence in using videoconferencing was significantly linked to previous use. (…) Adaptation to new technology occurs by using it regularly until it no longer feels new. All techno- logical advances require an adjustment period. (Austen 2006b). (...) most frequently identified so…
					Staff	Implementation	2	Adler 2014, Buist 2000	The evaluation revealed considerable differences in the types of use of the equipment in different geographical regions. One of the main reasons for this appeared to be the differeing levels of interest and experience in telepsychiatry of the designated service manager (...) (Buist 2000)
			Evidence-base	The scientific evidence of the feasibility and effectiveness of eMH.	Staff	Reach	1	Jones 2013	Researchers need to find more effective arguments, or methods of dissemination to make the evidence from their studies more persuasive. (...) Policymakers considering implementation would prob- ably require further local evaluation before adopting these e-health services. (...) Practitioners and service users need to be made aware that research evidence is not yet clear, and researchers could ide…
					Staff	Adoption	2	Gibson 2011b, Jones 2013	Unfortunately, due to a lack of funding for research, the data and findings are often unpublished, and important knowledge contributions are therefore lost. (Gibson 2011b) Researchers need to find more effective arguments, or methods of dissemination to make the evi- dence from their studies more persuasive. (...) Policymakers considering implementation would prob- ably require further local eval…
					Staff	Implementation	1	Wilhelmsen 2014	(...) GPs described MoodGYM’s educational content enthusiastically because it is systematic and based on CBT and therefore added a theoretical basis to the treatment: “I find it [MoodGYM] to be...it is very systematic and built up in a good way with the different modules...Yes, I think it is really great and it helps...it is a good help for me as a GP to have something to recommend so that the pa…
			Convenience	the comfort experienced by patients in accessing and receiving mental healthcare including overcoming geographical distances, time constraints, and availability of treatment materials.	Patient	Reach	9	Beattie 2009, Boggs 2014, Casey 2014, De Las Cuevas 2003, Mohr 2010, Mucic 2008, Musiat 2014, Saurman, 2011 Whitten 2004	Most participants accessed online CBT from their home computer and found this to be a major advantage. They valued not having to travel to appointments, which for some was a deciding factor in their decision whether to continue with therapy. (Beattie 2009) Benefits of the Web-based format were noted as: the flexibility of completing weekly sessions on one’s own schedule, the ability to temporaril…
					Patient	Adoption	4	Adler 2014, De Las Cuevas 2003, Whitten 2000, Whitten 2004	a greater need is for use of home units or use of encrypted Skype or other technology allowing for improved access to care for rurally living Veterans who may not have the means to travel to and from the clinics. (Adler 2014) When asked what three things the participants liked most about their programs, (...) 38% convenience for both the providers as well as patients (...) (Whitten 2000) They fel…
					Patient	Implementation	1	Adler 2014	(…) a greater need is for use of home units or use of encrypted Skype or other technology allowing for improved access to care for rurally living Veterans who may not have the means to travel to and from the clinics (…) (Adler 2014)
					Patient	Maintenance	4	Hailey 2007, Ohinmaa 2008, Simpson 2001b, Whitten 2000	Decreased waiting times and avoidance of travel to see a psychiatrist provided trade-offs against this preference for in-person consultation (Simpson 2001b)
			Technology	The technical aspects of eMH including availability of and familiarity with ICT, complexity, usability, and working procedures.	Patient	Reach	10	Boggs 2014, Carper 2011, De Las Cuevas 2003, Gibson 2011a, Greenwood 2004, Handley 2014, May 1999, May 2001, Montero-Marin 2015, Proudfoot 2010	Most preferred the shorter practices for several reasons, including: scheduling time, attention or focus drifting with longer practices, impatience or trouble slowing down the mind or sitting still, or difficulty finding time alone for practice. (Boggs 2014) Complexity (how difficult to use an innovation is perceived to be) is the dimension on which patients and clinicians held discrepant percept…
					Staff	Reach	4	Buist 2000, Carper 2011, May 1999, May 2001	(…) technology should be user-friendly and that the clinicandrivers and telemedicine users must 'own' the system. In some areas this was clearly not the case (Buist 2000) (...) the way in which the system used a fixed direction camera imposed limitsonthepossibilitiesformovementintheencounter. ‘Frame tension’ was an important element of this, since either party could move out of view without reali…
					Patient	Adoption	4	Carper 2011, De Last Cuevas 2003, May 1999, Montero-Marin 2015	Complexity (how difficult to use an innovation is perceived to be) is the dimension on which patients and clinicians held discrepant perceptions (..). This is likely due to the fact that patients only need to have familiarity with computers in order to utilize CBPT interventions, whereas clinicians may be required to undergo training. (...) Accordingly, emphasizing the ease of use of these interv…
					Staff	Adoption	7	Buist 2000, Carper 2011, Gibson 2011b, Jameson 2011, May 1999, Monthuy-Blanc 2013, Sinclair 2013	(…) technology should be user-friendly and that the clinician drivers and telemedicine users must 'own' the system. (Buist 2000) The second kind of objection that patients offered to the videophone link was one which relates to the problems that are involved in using relatively poor quality picture. Neither patient nore clinician could necessarily see the other with a degree of detail that they r…
					Staff	Implementation	1	Buist 2000	(…) technology should be user-friendly and that the clincian drivers and telemedicine users must 'own' the system. In some areas this was clearly not the case. (Buist 2000)
					Patient	Maintenance	1	Simpson 2001b	Acceptance of equipment quality was high, despite the occurrence of occasional technical problems. (Simpson 2001b)
			Awareness	Having or showing realization, perception, or knowledge of eMH.	Patient	Reach	13	Carper 2011, Casey 2013, De Las Cuevas 2003, Ebert 2015, Handley 2014, Jones 2013, Montero-Marin 2015, Morrison 2014, Proudfoot 2010, Rowe 2008, Simpson 2001a, Werner 2004, Whitten 2004	Results of the present study indicate that acceptance of IBIs [internet based interventions] in primary care patients with depressive symptoms can be substantially increased by displaying a brief acceptance facilitating video in a general practice waiting room. (Ebert 2015) The reluctant attitudes towards internet-delivered treatments in the general sample may also reflect a lack of exposure, wit…
					Staff	Reach	4	Buist 2000, Carper 2011, Jones 2013, Simpson 2001a	(…) lack of anyone on site being familiar or interested in telepsychiatry, contributed significantly to this. (Buist 2000) The results are consistent with low adoption rates of this modality, most notably demonstrating a lack of knowledge about the availability of CBPT. (Carper 2011)
					Patient	Adoption	5	Carper 2011, De Las Cuevas 2003, Jones 2013, Montero-Marin 2015, Whitten 2004	The most negatively rated characteristic in the patient and clinician groups was observability (…) Low scores on observability may be particularly problematic for adoption rates given its potential impact on other areas of perceptions. (Carper 2011) Researchers need to find more effective arguments, or methods of dissemination to make the evidence from their studies more persuasive (...) Practiti…
					Staff	Adoption	6	Adler 2014, Austen 2006b, Buist 2000, Carper 2011, Jameson 2011, Jones 2013	(…) the proportion of participants who were aware that they had such access [access to VC equipment] was very small. (Austen 2006b) The results are consistent with low adoption rates of this modality, most notably demonstrating a lack of knowledge about the availability of CBPT. (Carper 2011) Still other [site-visit] reports suggested very little utilization of TMH. One report attributed this to …
					Staff	Implementation	3	Adler 2014, Avey 2013, Buist 2000	‘‘The novelty [of telemental health] may enhance patients’ interest, acting as a facilitator.’’ (Adler 2014) To encourage referrals, staff would often conduct education or promotion with other health care professionals and patients. The education was often done in a spirit of promotion, to encourage trust in the services. (Avey 2013)
					Patient	Maintenance	1	Ohinmaa 2008	(…) that TMH is an equivalent service delivery mode to conventional services is not generally understood and this opinion is reflected in the slow diffusion of clinical TMH services to those areas. (Ohinmaa 2008)
			Skills and competences	Specific personal capacities and means required for receiving (patients), or providing (staff) eMH.	Patient	Reach	7	Beattie 2009, Carper 2011, May 1999, Montero-Marin 2015, Mucic 2008, Rohland 2000, Whitten 2004	The second theme concerns participants' expectations and experiences of communicating via the online medium, in particular issues related to expressing oneself in written form, reflecting and being understood. (Beattie 2009)
					Staff	Reach	3	May 1999, May 2001, Montero-Marin 2015	(…) the delay that arises from a relatively low speed connection affected the conduct of verbal interaction. Both clinican and patient found themselves speaking at the same time and initially it was difficult for both to engage in a fluid conversation. (...) also meant that the psychiatrist had to adjust his consultation style to fit the technology rather than the patient. (May 1999) Both patient…
					Patient	Adoption	4	Carper 2011, May 1999, Montero-Marin 2015, Whitten 2004	Complexity (how difficult to use an innovation is perceived to be) is the dimension on which patients and clinicians held discrepant perceptions (...) This is likely due to the fact that patients only need to have familiarity with computers in order to utilize CBPT inter- vention (...) (Carper 2011) Both patients and health professionals have to share a certain willingness to use new technologies…
					Staff	Adoption	1	Wilhelmsen 2014	They had inadequate access to specialist care, and thus referral was often difficult. GPs hoped that implementation of an online intervention would benefit patients with mental health issues. Comments that implied a need to improve GPs’ own treatment were prominent: [We give] what we call supporting consultations in general practice, but actually it is just talking without any...I wouldn’t say me…
					Staff	Implementation	1	Wilhelmsen 2014	They [the GPs] had inadequate access to specialist care, and thus referral was often difficult. GPs hoped that implementation of an online intervention would benefit patients with mental health issues. Comments that implied a need to improve GPs’ own treatment were prominent: "[We give] what we call supporting consultations in general practice, but actually it is just talking without any...I woul…
					Staff	Maintenance	1	Simpson 2001b	While most of those interviewed [ie. Service users] expressed satisfaction with the consultation, those who reported being only somewhat satisfied commented on the consultant's inability to listen or their inability to understand the consultant. (simpson 2001b).
			Privacy	Respecting patients' and providers' freedom from unauthorised intrusion, including discretion and confidentiality.	Patient	Reach	4	Gibson 2011a, Montero-Marin 2015, Proudfoot 2010, Rohland 2000	Some participants noted the difficulty of achieving privacy in the office setting where the videoconference unit was located. Other participants voiced concern over who would be able to access and view their private video session while it was taking place, and what exactly would be happening with the video transmission. (Gibson - 2011a) (...) confidentiality of the entire process, for the securit…
					Staff	Reach	1	Montero-Marin 2015	(…) confidentiality of the entire process, for the security and anonymity that both patients and professionals require. (Montero-Marin 2015)
					Patient	Adoption	1	Montero-Marin 2015	Another important aspect to take into account is the necessary confidentiality of the entire process, for the security and anonymity that both patients and professionals require, and given that this could help to prevent stigmas, if clinical symptoms are able to be resolved at the primary health care level, providing solutions without the need for involving mental health units. (Montero-Marin 201…
					Staff	Adoption	1	Montero-Marin 2015	Another important aspect to take into account is the necessary confidentiality of the entire process, for the security and anonymity that both patients and professionals require, and given that this could help to prevent stigmas, if clinical symptoms are able to be resolved at the primary health care level, providing solutions without the need for involving mental health units. (Montero-Marin 201…
			Clinical cultures	Socially defined and agreed ‘ways of doing’ including norms, habits and roles.	Staff	Reach	1	Buist 2000	(…) and that there was no 'culture' of videoconferencing. (…) Clinical culture and practices also influenced use significantly; the long period in some centres during which there was little medical back-up had resulted in a culture of self-sufficiency and a reluctance to refer to doctors, whether available in person or via telepsychiatry links. (Buist 2000).
					Staff	Adoption	3	Buist 2000, Jameson 2011, Whitten 2000	Staff at Gippsland also felt that the relatively short distances between centres was acceptable to staff and patients and that there was no 'culture' of videoconferencing. (Buist 2000) We are supporting our primary care providers and our other mental health professionals in our rural community so that there is a supportive clinical atmosphere with the clinicians. (Whitten 2000)
					Staff	Implementation	2	Buist 2000, Wilhelmsen 2014	Clinical culture and practices also influenced use significantly; the long period in some centres during which there was little medical back-up had resulted in culture of self-sufficiency and a reluctance to refer to doctors, whether available in person or via telepsychiatry links. (Buist 2000) To various extents, they found suitable patients and took the time to recommend MoodGYM. One exception …
					Staff	Maintenance	2	Hailey 2007, Ohnimaa 2008	The lack of TMH services in the two most southerly health regions (…) is strking given the signifcant distances of many communities from centres of expertise. It may in part reflect reluctance to change from traditional patterns of referral. (Hailey 2007).
			Education	Training of staff in providing eMH in routine care, including technical and therapeutic training, formal education, credentialing, peer-group learning, and supervision.	Staff	Reach	6	Buist 2000, Carper 2011, Jones 2013, Simpson 2001a, van der Vaart 2014, Whitten 2004	While equipment problems did not seem to affect acceptance, there appeared to be room for improvement, such as better equipment and technical training (…) (Simpson 2001a) They should learn how to use the online modules in a stimulating wa and they should be able to fit therapy to individual patients. (...) Train and educate therapists (van der Vaart 2014). Providers were generally split into two …
					Staff	Reach	10	Adler 2014, Austen 2006b, Buist 2000, Carper 2011, Gibson 2011b, Hadjistavropoulos 2012, Jameson 2011, Jones 2013, van der Vaart 2014, Whitten 2004	The results are intuitive: mental health professionals who received training on telemental health were also likely to use it more often (…) Gibson 2011b Overall, the outcomes of the piloting of the workshop were very promising. Knowledge of therapist-assisted ICBT research literature and professional and practice issues improved dramatically. (...) with participants reporting feeling more positiv…
					Staff	Implementation	4	Adler 2014, Avey 2013, Buist 2000, Wilhelmsen 2014	Administrative barriers included (…), delays in staff credentialing, (…) (Adler 2014) The training of direct care staff by on-site IT professionals was a common adaptation to barriers of mystification and wariness toward the telehealth equipment. On-site IT professionals often familiarized themselves with the equipment’s interface. From this familiarity with the equipment and interface, and a tec…
			Costs	The expenditures made to receive or provide eMH.	Patient	Reach	2	Musiat 2014, Whitten 2004	When asked what key facts they would want to see in a brochure about telepsychiatry, they suggested the cost of the service, a picture of the equipment used, and an explanation of how telepsychiatry worked, as well as information about privacy protection and the increased convenience. (Whitten 2004)
					Patient	Adoption	1	Simpson 2001b	Telepsychiatry offered substantial financial advantages for those patients who would otherwise have had to travel to a major centre. (…) (Simpson 2001b)
					Patient	Maintenance	1	Simpson 2001b	Telepsychiatry offered substantial financial advantages for those patients who otherwise have had to travel to a major centre. (Simpson 2001b).
			Policy	The plans or courses of actions intended to influence and determine decisions, actions relevant to delivery of eMH.	Setting	Reach	1	Buist 2000	A driving force for the high utilization of telepsychiatry by the CAMHS was a mental health services policy requiring rural services to develop formal links, with clear geopraphical responsibilities. (Buist 2000).
					Setting	Adoption	1	Buist 2000	A driving foce for the high utilization of telepsychiatry by the CAMHS was a mental health services policy requireing rural services to develop forma links, with clear geographical responisibilities. (Buist 2000)
					Setting	Implementation	1	Buist 2000	A driving force for the high utilization of telepsychiatry by the CAMHS was a mental health services policy requireing rural services to develop formal links, with clear geographical responisibilities. (Buist 2000)
					Setting	Maintenance	1	Ohinmaa 2008	Health policy in Finland emphasizes the utilization of information and communication technolgy for delivery of accessible and high quality services to citizens, irrespective of the distance to their place of residence. (Ohinmaa 2008)
			Healthcare system structures	The organising and organised plan of health services in a given (geographical) context and relevant to the implementation and delivery of eMH.	Setting	Maintenance	1	Ohinmaa 2008	Possible factors influencing the slow diffusion in Finland include the organization of the health-care systems, (…) (Ohinmaa 2008).
		Appropriateness: the perceived fit, relevance, or compatibility of eMH for the client in addressing his or her mental disorder.	Professional - client interaction	The professional interaction between (mental) healthcare provider and patient including the aspects such as trust, comfort, and therapeutic interaction.	Patient	Reach	17	Beattie 2009, Boggs 2014, Callahan 1998, Gibson 2011a, Greenwood 2004, Jones 2013, May 1999, May 2001, Montero-Marin 2015, Morrison 2014, Mucic 2008, Musiat 2014, Rohland 2000, Rowe 2008, Swinton 2009, Werner 2004, Whitten 2004	Several participants were wary about the appropriateness of using videoconferencing for accessing mental health services. Participants who voiced these concerns often noted that mental health work and healing is something that needs to be done 'in person'. One participant explained that the importance of human contact was imbedded in First Nations culture, and just because the service approach ma…
					Staff	Reach	7	Jones 2013, May 1999, May 2001, Simpson 2001a, Swinton 2009, van der Vaart 2014, Whitten 2004	This was not simply a matter of helping patients to 'relax' into a technological 'fix'. It has important therapeutic implications because much of the verbal doctor-patient interaction in psychiatry is not simply about establishing the nature of patient's disorder, but developing interactional strategies to ameliorate and mitigate this. (May 1999) The rhetoric of organizational efficiency that cha…
					Patient	Adoption	5	Jones 2013, May 1999, Montero-Marin 2015, Swinton 2009, Whitten 2004	This was not simply a matter of helping the patient to 'relax' into a technological 'fix. It had important therapeutic implications because much of the verbal doctor-patient interaction in psychiatry is not simply about establishing the nature of the patient's disorder, but developing interactional strategies to ameliorate and mitigate this. (May 1999). (...) reservations about using telehealth f…
					Staff	Adoption	7	Gibson 2011b, Jones 2013, May 1999, Sinclair 2013, Swinton 2009, van der Vaart 2014, Whitten 2004	Many mental health professionals were concerned that telemental health might detract from rapport-building and the therapeutic relationship with the client. One participant raised the specific concern that telemental health might be too impersonal and could potentially conflict with ‘cultural expectations.’ (Gibson 2011b) In particular, we have noted that criticisms of the technological quality o…
					Patient	Implementation	1	Fortney 2013	(…) we hypothesize that patients randomized to TBCC were more likely to engage in self-management activities such as physical, rewarding, and social activities. This hypothesis is based on the finding that TBCC [telemedicine based collaborative care] patients received more encouragement from the DCM [depression care manager] to engage in self-management activities. Previous research has demonstra…
					Staff	Implementation	1	Wilhelmsen 2014	In our study, one GP (...) made explicit a role conflict she experienced between module follow-ups and her regular supporting role, indicating she saw the two types of care as dichotomous. Overall, our findings may imply that the focus on process issues working with modules is perceived as an instrumental approach, whereas when the depressed patients set the agenda by recounting their stories, a …
			Effectiveness	Factors related to the clinical outcomes of the eMH in patients.	Patient	Reach	3	Beattie 2009, Gibson 2011a, Musiat 2014	Those who experienced benefits cited examples such as: feeling happier and less agitated; having improved sleep and better relationships; and gaining insight into possible causes of their depression. (Beattie 2009) participants identified the helpfulness of an intervention for mental health problems as the most important criterion with regard to making treatment choices. (Musiat 2014)
			Personal need	Patients' mental health care needs including information needs, and specific (mental) health conditions.	Patients	Reach	7	Beattie 2009, Boggs 2014, Callahan 1998, Gibson 2011a, Morrison 2014, van der Vaart 2014, Whitten 2004	Beneficial aspects of CBT reported by patients included the individualized approach and homework (e.g. thought records and mood sheets), which provided them with useful tools to manage their thoughts and emotions (Beattie 2009) Flexibility in blended programs is one of the main ben- efits to support patients in their treatment (van der Vaart 2014)
					Patient	Adoption	2	van der Vaart 2014, Whitten 2004	Flexibility in blended programs is one of the main benefits to support patients in their treatment; notwithstanding, it demands commitment, willingness and skills of therapists [33]. They should learn how to use the on- line modules in a stimulating way and they should be able to fit therapy to individual patients. (van der Vaart 2014)
					Patient	Maintenance	1	Hailey 2007	It was recognized at the start of the Alberta TMH programme that important factors in the site selection include (…) assessement of mental health needs. (Hailey 2007)
			Flexibility	The extent to which care providers can alter or adapt the eMH to the (perceived) needs of the client or care provider.	Staff	Reach	3	Jones 2013, Morrison 2014, van der Vaart 2014	Stakeholder discussions identified areas where the benefits of e-health methods are fairly well accepted (...) Policymakers developing implementation plans should address these topics first. For example, giving both patients and professionals more choice in methods of communication. (Jones 2013). Those involved with the pilot commented that other PWPs (psychological wellbeing practitioner) did no…
					Staff	Adoption	3	Jones 2013, van der Vaart 2014, Whitten 2000	Stakeholder discussions identified areas where the benefits of e-health methods are fairly well accepted (...). Policymakers developing implementation plans should address these topics first. For example, giving both patients and professionals more choice in methods of communication (...) (Jones 2013) Therapists stress that patients’ characteristics should be carefully taken into account in the c…
					Staff	Implementation	2	Avey 2013, Wilhelmsen 2014	staff identified a perceived patient preference, both with chronically mentally ill patients who would prefer medication management without leaving their community and youth who may respond well to the use of new technology. In this way, staff considered the services to be more culturally appropriate than traditional crisis services that relocated clients to urban areas. (Avey 2013)
					Staff	Maintenance	1	Whitten 2000	When asked what three things the participants liked most about their programs (...) 38% convenience for both the providers as well as patients (…). (Whitten 2000)
			Negative effects	The perceived and actual negative (clinical) outcomes of receiving eMH.	Patient	Reach	3	Beattie 2009, DeAndrea 2015, Jones 2013	Others were certain that the CBT approach had not helped, arguing that they still felt the same, and occasionally describing negative aspects of therapy, such as revisiting things that they had already '̂dealt with' and difficulty incorporating CBT techniques into daily life, given the pro-active requirements of the approach (Beattie 2009) the findings provide novel support for claims that people…
					Patient	Adoption	1	Jones 2013	This study identified areas where further research is needed. These included exploration of online alternatives to the CCBT approach (…) better assessment of the impact of bad online experiences. (Jones 2013)
			Safety	The physical and mental safety of patients receiving eMH.	Patient	Reach	3	DeAndrea 2015, Gibson 2011a, May 2001	Some participants also voiced concern around the safety of telemental health, and what would happen if an individual was in a crisis or was unsafe and the mental health worker was only connected through video at a distant site. This participant discusses how in a time of crisis they would prefer to be with someone in person: "I think that it's just so impersonal using technology. That's just my p…
					Staff	Reach	3	May 2001, Morrison 2014, Whitten 2004	Discussion also suggested that high levels of presenting complexity and suicide risk dissuaded therapists from referring to the web-based intervention. While there were measures in place to detect suicide risk, a web-based intervention decreases the therapist’s ability to manage complexity and keep an eye on developing risk. (Morrison 2014).
					Staff	Adoption	2	Gibson 2011b, Whitten 2004	Some participants had concerns about not being able to directly intervene during a crisis with a client. (Gibson 2011b) The potential benefits of telepsychiatry suggested by providers in the pre-project focus groups included (…) the ability to monitor patients in crisis (...) (Whitten 2004)
			Patient characteristics	Individual patient characteristics including age, gender, clinical history, social economic status, and clinical symptoms relevant to eMH.	Patient	Reach	7	DeAndrea 2015, Handley 2014, Montero-Marin 2015, Morrison 2014, Rohland 2000, Rowe 2008, Titov 2010	A small but significant effect was observed for age in our regression analysis. Older individuals typically report less comfort, efficacy and control than younger people when using computers, while educating older people (...) may also improve their perceptions towards internet-delivered mental health treatments. (Handley 2014) Does the Internet group differ in terms of disorder severity? The nat…
					Staff	Reach	2	Buist 2000, Whitten 2004	Overall, they were pleasantly surprised at how quickly patients, regardless of diagnosis, enjoyed having their behavioural health managed through this medium. This finding is in direct contradiction to providers' earlier predictions that it would be difficult to get patients to participate. (Whitten 2004)
					Patient	Adoption	1	Montero-Marin 2015	According to our results, all participants would show moderate severity at most, with an attitude of general acceptance toward Web-based therapy and a certain inclination for the use of new technologies, as has been seen in other works, but most of all, they have to understand their possible usefulness in the specific field of psychotherapy. (Montero-Marin 2015)
					Staff	Adoption	3	Buist 2000, Gibson 2011b, Witten 2004	Other participants raised the concern about the appropriateness of ICT for clients experiencing certain symptoms, such as paranoia, dementia, and visual or hearing challenges. (Gibson 2011b) Overall, they were pleasantly surprised at how quickly patients, regardless of diagnosis, enjoyed having their behavioural health managed through this medium. (Whitten 2004)
					Staff	Implementation	2	Buist 2000, Wilhelmsen 2014	Patients were regarded as their own best helpers, and the GPs found that ICBT could facilitate self-help. This implied a second aspect of what the GPs found valuable: viewing MoodGYM as a structured agenda to empower patients as active agents to contribute to their own health and recovery. “You give the responsibility to the patient, the responsibility to become better. You place the responsibili…
		Engagement: continuing implementing, delivering, and receiving eMH and remain doing so in the context of concrete treatment plans.	Organisational structures and procedures	The organising structures, policies, and procedures for delivery of eMH, including standards and clinical guidelines, administrative support, technical support, and other facilitating services.	Staff	Reach	4	Buist 2000, May 2001, Montero-Marin 2015, Witten 2004	We have thus seen how health care workers highlight the importance of standardization processes for Web-based treatments as part of an integrated service model (Montero-Marin 2015)
					Staff	Adoption	5	Adler 2014, Buist 2000, Gibson 2011b, Montero-Marin 2015, Whitten 2004	Nonadopters commented on implementation barriers, noting, ‘‘difficulties..are largely related to the clinical demands, staff shortages (mental health and clerical), scheduling problems, equipment failures.’’ and ‘‘clear goals, direction and support for individual providers would help [make] this more feasible.". (Adler 2014) technical support at their organization was an important factor in facil…
					Staff	Implementation	4	Adler 2014, Avey 2013, Buist 2000, Wilhelmsen 2014	The first-line measure to resolving a barrier was most often to increase coordination with the psychiatric hospital by telephoning the program coordinator. Many sites valued the immense utility of administrative meetings with the psychiatric hospital prior to establishing services. Some sites requested additional administrative meetings as barriers developed. (Avey 2013). On the other hand, the s…
			Leadership	The managerial capacity and operationalisation of an organisation, including leadership, goal setting, strategies, and supportive measures	Staff	Reach	2	May 2001, van der Vaart 2014	Implementation should be initiated and stimulated from the management (van der Vaart 2014)
					Staff	Adoption	2	Adler 2014, van der Vaart 2014	Administrative barriers included (…) poor communication from clinical leaders about priorities and workload (…) (Adler 2014) Preconditions to use blended care for depression in secondary care, according to therapists (...) Implementation should be initiated and stimulated from the management. (van der Vaart 2014)
					Staff	Implementation	2	Adler 2014, Avey 2013	Administrative barriers included (…) poor communication from clinical leaders about priorities and workload, (…) (Adler 2014) Intuitively, sites that were able to fulfill their initial goals (e.g., increased access to services, reduced patient travel) maintained interest in the program and were most likely to use services. (Avey 2013).
			Staffing and roles	The availability of staff necessary in delivering eMH, including qualifications, roles and responsibilities.	Staff	Reach	3	Gibson 2011a, Montero-Marin 2015, Witten 2004	primary care physicians that the implementation of Web-based psychotherapy programs does not mean an added workload for them; rather, this should be reduced. (Montero-Marin 2015) One participant raised an important point of consideration – could telemental health detract from capacity building in the community, since the typical set-up involves connecting a client with a therapist who is elsewher…
					Staff	Adoption	4	Adler 2014, Jameson 2011, Montero-Marin 2015, Whitten 2004	Administrative barriers included inadequate staffing, delays in staff credentialing, (…) and staff changes (Adler 2014) Expanded use of TMH [telemental health] to address clinician shortages within their CBOC [community based out-patient clinic] was a consistent theme in the site-visit reports. (Jameson 2011) Our results show how important it is for primary care physicians that the implementation…
					Staff	Implementation	2	Adler 2014, Avey 2013	Administrative staff did expand or reassign staff as needed to facilitate encounters. However, often no identified staff were avail- able to be reassigned, which meant that administrators or any available personnel then became patient encounter facilitators (i.e., seating clients and placing calls). Credentialing of API psychiatrists at sites was a common barrier. Some sites temporarily authorize…
					Staff	Maintenance	1	Ohinmaa 2008	It seems that the initiation and maintenance of successful telemedicine activity requires local champions to lead programmes and encourage health-care professionals to use TMH in their daily practice. (Ohinmaa 2008)
			Access and reliability of ICT	The availability, stability, and reliability of required technology including interoperability with other existing technology (e.g. EPD).	Staff	Reach	4	Buist 2000, Montero-Marin 2015, Simpson 2001a, Witten 2004	(…) reasons included the initial experience having been fraught with technical difficulties, which discouraged further use. (Buist 2000) Both patients and health professionals have to share a certain willingness to use new technologies, must have a certain level of skill in their use, and need to have the necessary infrastructure. (Montero-Marin 2015) At two of the sites, the use of telepsychiatr…
					Staff	Adoption	8	Adler 2014, Austen 2006b, Buist 2000, Gibson 2011b, Jameson 2011, Montero-Marin 2015, Monthuy-Blanc 2013, Whitten 2004	Several participants reported that the infrastructure for videoconferencing was poor, as the broadband network in some isolated communities could not support videoconferencing. (Gibson 2011b) Both patients and health professionals have to (...) and need to have the necessary infrastructure. (Montero-Marin 2015) Some of the main concerns brought out in these interviews were the quality of the audi…
					Staff	Implementation	3	Adler 2014, Avey 2013, Buist 2000	When feasible, sites attempted to schedule patient encounters and connection tests early. Patient follow-ups were scheduled at the end of each appointment and with the same psychiatrist, when possible. Sites expressly valued continuity of providers for follow- ups, as it supported a continuity of service for patients. Some sites occasionally took part in scheduled tests of the video teleconfer- e…
			Time	The time constraints in providing mental healthcare in general and eMH specifically.	Staff	Implementation	1	Wilhelmsen 2014	In the organizational context of general practice, lack of time in the consultation was also a recurrent constraint. The structure of a typical day comprised a tight appointment schedule, no time for preparation between patients, and 20- minute consultations. GPs commented that this made it difficult to take the time needed to think about new treatment methods and remember to recommend MoodGYM to…
			Collaboration	The possibility and actual act of parties involved in delivery of eMH willingly work together, including sharing of information and expertise.	Staff	Reach	1	Swinton 2009	(...) it was not enough to just have a relationship with the coordinator of the behavioral telehealth services. They also wanted a personal working relationship with each of the providers. A working relationship among providers develops on principles of accessibility and communication. (Swinton 2009).
					Staff	Adoption	1	Swinton 2009	One of the concerns expressed by our PCP [ primary care providers] participants was that they would not know who the mental health providers were. In their minds, it was not enough to just have a relationship with the coordinator of the behavioral telehealth services. They also wanted a personal working relationship with each of the providers. A working relationship among providers develops on pr…
					Staff	Implementation	2	Avey 2013, Wilhelmsen 2014	(..) many direct care and administrative staff identified the exceptional competency of clinicians at the psychiatric hospital and their ability to offer excellent services as integral. Specific service offerings that increased use included: medication evaluation, medication titration, psychiatric assessment, consultation for distal site general practitioners, practitioner education, mentorship, …
		Resources: the availability and appropriateness of resources required in implementing and delivering eMH, including HR, equipment, funding, and other infrastructural aspects.	Personnel	The availability, capacity, and capabilities of persons necessary in the delivering eMH.	Organisation	Adoption	1	Adler 2014	Administrative barriers included inadequate staffing, delays in staff credentialing (…) (Adler 2014)
					Organisation	Implementation	2	Adler 2014, Reifels 2013	Administrative barriers included inadequate staffing, delays in staff credentialing, (…) and staff changes. (Adler 2014) Key implementation challenges encountered by DGPs [devisions of general practices] included: delays in commencement often due to the need to (...) engagement and training of providers. (Reifels 2013)
					Setting	Maintenance	2	Hailey 2007, Ohinmaa 2008	It was recognized at the start of the Alberta TMH programme that important factors in the site selection include (…) communities to achieve equitable resource allocation. (Hailey 2007) The availability of human resources in mental health might also have something to do with the different diffusion patterns of TMH. (Ohinmaa 2008)
			Funds	The availability and sources of pecuniary resources necessary for delivering eMH and its impact on existing (care) budgets.	Organisation	Adoption	1	Whitten 2000	The other participants (49%) mentioed problems unique to their programs such as a need for more resources, (…) (Whitten 2000)
					Organisation	Implementation	2	Avey 2013, Reifels 2013	A common barrier for sites was a lack of knowledge about billing, confidence in billing, or perceived lack of sustainability in programmatic costs due to underbilling. Some sites were able to arrange consultation and seek advice from billing experts to increase the billing of reimbursable services. Consultation with on-site legal departments was also sought before approving memorandums of underst…
					Organisation	Maintenance	2	Simpson 2001b, Whitten 2000	From the perspective of the service provider (the provincial governement in this case) such additional costs to patients have no direct effect on the healthcare budget. However, additional costs to patients may well deter them from travelling for psychiatric cunsultations, so that mental health services are not delivered. (Simpson 2001b)
					Setting	Reach	2	Rowe 2008, Simpson 2001a	While in some scenarios the use of the telepsychiatry services in the Alberta programme remained below the break-even point, it should be borne in mind that a cost analysis is only one of a number of factors to be considered by health service decision makers. Other points that deserve discussion are the effects of reduced access to psychiatric services on global health-care costs, patient costs a…
			Infrastructure	Availability, quality and stability of facilitating structures required for delivering eMH, including offices and equipment.	Organisation	Reach	1	Buist 2000	Location of equipment (…) equipment location is not perceived to influence utilization significantly overall. (Buist 2000)
					Organisation	Adoption	5	Adler 2014, Buist 2000, Gibson 2011b, Jameson 2011, Whitten 2000	Barriers were encountered at all sites, slowing implementation. Unanticipated organizational constraints included limited space, misplaced equipment, lost work orders to install equipment, and difficulties setting up and supporting new clinics. (Adler 2014) Communities generally had only a single videoconferencing unit, usually located at the nursing station. This limits the access to one person …
					Organisation	Implementation	2	Avey 2013, Buist 2000	Barriers were encountered at all sites, slowing implementation (...). Unanticipated organizational constraints included limited space, misplaced equipment, lost work orders to install equipment, and difficulties setting up and supporting new clinics. (Adler 2014)
					Organisation	Maintenance	2	Ohinmaa 2008, Whitten 2000	It seems unlikely that technical matters have had an influence on the slow diffusion of TMH in Finland. ISDN telecommunication has been available in most municipalities for almost a decade, and there are dedicated regional health-care information networks in most of the country. (Ohinmaa 2008)
		Processes: the course of action (modus of operandi) in service delivery and all other tasks and responsibilities mental healthcare service organisations have.	Primary process	A series of actions conducing to the primary objectives of a mental healthcare organisation such as referral processes, establishing diagnosis, and providing treatment.	Organisation	Reach	2	Buist 2000, Montero-Marin 2015	The evaluation revealed considerable differences in the types of use of the equipment in different geographical regions. One of the main reasons for this appeared to be the differing levels of interest and experience in telepsychiatry of the designated service managers, and whether they kept the facility in mind as a service option as wel as encouraging others to do so. (Buist 2000). We have thus…
					Organisation	Adoption	5	Adler 2014, Buist 2000, Jameson 2011, Montero-Marin 2015, Whitten 2000	Administrative barriers included (…) patient recruitment problems, (...). (Adler 2014) Referral patterns: there is evidence of a positive association between the pattern of referrals and utilization. (Buist 2000) (...) clinical policies and procedures (eg, initiating a referral for TMH services, coordinating between the CBOC and VA medical center for service delivery, establishing and implementin…
					Organisation	Implementation	3	Adler 2014, Buist 2000, Reifels 2013	The evaluation revealed considerable differences in the types of use of the equipment in different geographical regions. One of the main resons for this appeared to be (...) and whether they [service managers] kept the facility in mind as a service option as well as encouraging others to do so. (Buist 2000) The implementation experience specifically highlighted the critical dependence of largely …
					Organisation	Maintenance	2	Ohinmaa 2008, Whitten 2000	When asked what three things the participants liked most about their programs, 63% responded the improvement to care (…) 44% of the respondents reporting that they like the way they are meeting the health care needs of their service area or population. (Whitten 2000).
			Facilitating processes	The facilitating activities required for primary processes to deliver mental healthcare services. Facilitating processes do not directly add value to service delivery, but are necessary to provide the services.	Organisation	Reach	1	Buist 2000	Inadequate support (…) The level of support is uneven across Victoria and in some cases represents a barrier to use (Buist 2000).
					Organisation	Adoption	4	Adler 2014, Buist 2000, Gibson 2011b, Whitten 2000	Unanticipated organizational constraints included (...) lost work orders to install equipment, and difficulties setting up and supporting new clinics. (Adler 2014) One participant explained that the high-quality technical support at their organization was an important factor in facilitating the use of the technology. (Gibson 2011b)
					Organisation	Implementation	4	Adler 2014, Avey 2013, Buist 2000, Reifels 2013	Unanticipated organizational constraints included limited space, misplaced equipment, lost work orders to install equipment, and difficulties setting up and supporting new clinics. (Adler 2014) Unlike direct care and administrative staff, the roles and responsibilities of many of the IT professionals were quite varied, and as such quickly accessing other personnel was difficult without complete a…
					Organisation	Maintenance	2	Ohinmaa 2008, Whitten 2000	However, clinical applications require (...) and also marketing to establish them as significant service provision modes in mental health. (Ohnimaa 2008). The other participants (49%) mentioned problems unique to their programs such as (...) the need to improve administrative support. (Whitten 2000).
		Leadership: directing and controlling the working processes and organising activities that enable implementation and delivery of eMH.	Culture	Socially defined and agreed ‘ways of doing’ including norms, habits and roles relevant to delivering eMH	Organisation	Reach	1	Buist 2000	Staff at Gippsland also felt that (…) there was no 'culture' of videoconferencing. (Buist 2000)
					Organisation	Adoption	2	Buist 2000, Whitten 2000	We are supporting our primary care providers and our other mental health professionals in our rural community so that there is a supportive clinical atmosphere with the clinicians. (Whitten 2000)
					Organisation	Implementation	1	Buist 2000	Staff at Gippsland also felt that the relatively short distances between centres was acceptable to staff and patients, and that there was no 'culture' of videoconferencing. (Buist 2000)
					Organisation	Maintenance	1	Whitten 2000	We are supporting our primary care providers and our other mental health professionals in our rural community so that there is a sup- portive clinical atmosphere with the clinicians. (Whitten 2000)
			Communication	The mechanisms, means, and contents of disseminating information across the mental health care organisation.	Organisation	Adoption	1	Adler 2014	Administrative barriers included (…) poor communication from clinical leaders about priorities and workload (…) Adler 2014
					Organisation	Implementation	1	Adler 2014	Administrative barriers included (…) poor communication from clinical leaders about priorities and workload (…) Adler 2014
			Management	The managerial capacity and operationalisation of an organisation delivering eMH, including leadership, goal setting, strategies, and supportive measures.	Organisation	Adoption	2	Adler 2014, Reifels 2013	Nonadopters commented on implementation barriers, noting, (…) and ‘‘clear goals, direction and support for individual providers would help [make] this more feasible.’’ (Adler 2014) The findings highlight the potential benefits of providing greater structural support and guidance to DGPs during the implementation stage. This may be provided through program guidelines outlining the importance of de…
					Organisation	Implementation	2	Adler 2014, Reifels 2013	Nonadopters commented on implementation barriers, noting, ‘‘difficulties..are largely related to the clinical demands, (...) scheduling problems, (…) clear goals, direction and support for individual providers would help [make] this more feasible.’’ (Adler 2014)
					Organisation	Maintenance	1	Ohinmaa 2008	However, clinical applications require more leadership, change management (…) to establish them as significant service provision modes in mental health. (Ohnimaa 2008).
			Strategies and priorities	The operationalisation of and operationalised objectives into feasible working plans, including vision, mission, priorities, and work plans.	Organisation	Reach	1	Buist 2000	(…) formulating policies and frameworks would help to encourage better use of these facilities; a central steering committee could achieve this. (Buist 2000)
					Organisation	Adoption	2	Buist 2000, Whitten 2000	A driving force for the high utilization of telepsychiatry by the CAMHS was a mental health services policy requiring rural services to develop formal links, with clear geographical responsibilties. (Buist 2000) First and foremost, responses almost universally did not reflect a business or strategic approach to delivering telepsychiatric services. (...) There is very much a “seat-of- the-pants” a…
					Organisation	Implementation	1	Buist 2000	The Forensic Service had not used its equipment. This appeared to be related to service changes and reorganization, which had taken priority. (Buist 2000)
					Organisation	Maintenance	1	Whitten 2000	First and foremost, responses almost universally did not reflect a business or strategic approach to delivering telepsychiatric services. (...) There is very much a “seat-of- the-pants” approach to the way many of these programs are being run. Some argue that this nonpragmatic, or non–business-like, approach to telepsychiatry stems from the fact that universities have generally been responsible f…
			External relations	Cooperation and collaboration of various external parties involved and/or affected by delivery of eMH including sharing knowledge.	Organisation	Adoption	1	Whitten 2000	When asked what three things the participants liked most about their programs, (…) 31% that their program fostered community cooperation and collaboration. (...) Examples of the typical responses were: "Probably the greatest benefit that we didn’t foresee in the beginning has been the im- proved relationships between these organiza- tions (other health care providers coordinating with the telepsy…
					Organisation	Implementation	1	Reifels 2013	Key implementation facilitators involved (…) the ability to built on existing ATAPS platform (including a skilled provider base, familiar processes, good relationships with referrers) (…) (Reifels 2013).
					Organisation	Maintenance	2	Hailey 2007, Whitten 2000	The highest use has been in regions where the TMH programme started, building on practices and relationships developed over several years. (Hailey 2007) When asked what three things the partici- pants liked most about their programs (…) 31% that their program fostered community cooperation and collaboration. (Whitten 2000).
					Setting	Reach	1	Buist 2000	Establishing a mechanism to facilitate cooperation, information sharing (…) would help to encourage better use of these facilities; a central steering committee could achieve this. (Buist 2000)
					Setting	Adoption	1	Buist 2000	Establishing a mechanism to facilitate cooperation, information sharing and formulating policies and frameworks would help encourage better use of these facilities; a central steering committee could achieve this. (Buist 2000)
					Setting	Implementation	1	Buist 2000	Establishing a mechanism to facilitate cooperation, information sharing (…) would help to encourage bettter use of these facilities; a central steering committee could achieve this.
	*	eNPT construct	Capacity: Material resources	Capacity: Informational resources	Capacity: Social norms	Potential: Shared commitments		Capability: Workability	Capability: Integration	Contribution: Coherence	Contribution: Cognitive Participation	Contribution: Collective Action	Contribution: Reflexive Monitoring
		Definitions of eNPT constructs	Participants’ access to those material resources needed to operationalize the complex intervention.	Participants’ access to knowledge and information needed to operationalize the complex intervention.	The rules of participation in a complex intervention	Shared commitment to participation in a complex intervention.		Interactions between users and components of a complex intervention.	Interactions between the context of use and components of a complex intervention	Participants make sense of, and specify, their involvement in a complex intervention	Participants become members of a specific community of practice	Participants realize and perform the complex intervention in practice.	Participants collect and utilize information about the effects of the complex intervention.
